# Supplementary material for: A nitric-oxide driven chemotactic nanomotor for enhanced immunotherapy of glioblastoma
Source: Nat Commun. 2023 Feb 20;14:941. doi: 10.1038/s41467-022-35709-0 (PMC9941476; doi:10.1038/s41467-022-35709-0)
Supplement: Supplementary file 11 — Source Data [file 41467_2022_35709_MOESM11_ESM.xlsx]

## Sheet: Figure 2b
Figure 2b
		Sample1	Sample2	Sample3
	Zeta potential (mV)	-34.8	-33.4	-33.7
	Diameter (nm)	242.4	245.9	275.8

## Sheet: Figure 2c
NO release profiles
	Time/h	PAMSe +cancer cellular environment	±s.d.	PMSe/A +cancer cellular environment	±s.d.	PAMSe nanomotors+DMEM	±s.d.	PMSe/A nanomotors+DMEM	±s.d.
	0	0	0	0	0	0	0	0	0
	1	0.52356	0.1	0.349	0.08	0	0.05	0	0.07
	3	1.04712	0.2322	0.523	0.088	0	0.03	0	0.042
	6	1.22164	0.135	0.873	0.092	0	0.025	0	0.017
	9	1.39616	0.262	1.048	0.21	0	0.031	0	0.032
	12	1.7452	0.341	1.396	0.311	0	0.042	0	0.024
	24	2.44328	0.344	1.571	0.198	0	0.031	0	0.035
	36	3.66492	0.337	1.571	0.1087	0	0.021	0	0.056
	72	4.363	0.342	1.571	0.297	0	0.052	0	0.042
	96	4.71204	0.355	1.571	0.208	0	0.035	0	0.062

## Sheet: Figure 2d
Trajectories of the PAMSe nanomotors under cancer cellular environment
X1	Y1	X2	Y2	X3	Y3	X4	Y4	X5	Y5	X6	Y6	X7	Y7	X8	Y8	X9	Y9	X10	Y10
21.846	16.896	29.25	23.53	28.05	29.55	25.05	18.675	15.225	16.35	16.275	4.5	14.55	13.2	22.5	24.75	28.275	4.5	22.5	28.8
22.11	17.226	30.095	24.31	28.5	29.85	25.35	19.65	14.4	16.8	16.65	4.65	14.775	13.425	23.4	25.425	29.1	4.8	22.8	29.175
22.176	17.424	30.355	24.57	28.875	30.15	25.725	19.95	15.6	16.725	16.875	4.95	14.85	13.5	23.7	25.8	29.4	4.95	23.025	29.4
22.374	17.556	30.81	25.025	29.175	30.45	25.95	20.325	15.525	17.25	17.175	5.175	14.925	13.725	24.15	26.25	29.475	5.175	23.25	29.625
22.44	17.622	30.94	25.155	29.55	30.9	26.325	20.625	15.75	17.55	17.55	5.4	15	13.875	23.4	26.775	29.025	5.25	23.4	29.775
22.506	17.688	31.005	25.22	29.85	31.275	26.625	20.775	14.475	17.775	17.85	5.625	14.925	14.025	24	26.925	28.65	5.25	23.625	29.925
22.572	17.754	31.07	25.35	29.85	30.75	27.075	21.15	14.775	18.225	18.075	5.55	15.225	14.1	24.225	27.3	28.95	5.4	23.85	30.075
22.638	17.82	31.2	25.48	29.475	30.375	27.45	21.375	15.15	18.6	18.3	5.475	15.45	13.95	24.525	27.15	28.95	5.7	24.525	29.4
22.968	18.018	31.265	25.545	29.55	30.15	27.45	20.85	15.375	18.9	18.525	5.325	15.525	13.875	24.3	27.975	29.1	5.85	24.6	29.25
23.298	18.15	31.395	25.675	29.475	30	27.15	20.775	15.525	19.125	18.75	5.4	15.675	14.175	24.525	28.5	29.7	6.675	24.825	29.175
23.364	18.282	31.46	25.805	29.85	30.3	27	20.925	15.9	19.5	18.9	5.55	15.825	14.325	24.075	28.95	30.225	6.9	24.825	29.25
23.43	18.348	31.525	26	30.075	30.45	26.85	21.15	16.2	19.8	19.125	5.475	15.975	14.325	24.45	29.325	30.525	6.975	24.9	29.55
23.826	18.546	31.85	26.455	30.3	30.75	27.15	21.6	16.425	20.1	19.2	5.4	16.05	14.4	23.325	29.1	30.825	7.05	25.05	29.625
23.892	18.612	32.175	26.78	30.6	30.6	27.525	21.825	16.65	20.4	18.825	5.175	16.2	14.475	23.325	29.55	30.6	7.125	25.125	29.775
23.958	18.678	32.305	27.17	30.675	30.525	27.6	21.9	16.95	20.625	18.75	5.025	16.275	14.55	23.625	30.225	30.675	7.35	25.275	29.925
24.156	18.81	32.5	27.43	30.825	30.675	27.9	22.275	17.25	21	18.6	4.8	16.425	14.625	23.925	30.525	30.975	7.5	25.5	30.15
24.222	18.876	32.63	27.69	31.125	31.05	28.05	22.425	17.55	21.375	19.05	4.95	16.575	14.775	23.925	30.825	31.2	7.725	25.65	30.3
24.288	18.942	32.63	27.95	31.2	31.125	28.35	22.875	17.85	21.675	19.35	4.95	16.575	15	24.225	31.2	31.35	7.95	25.8	30.45
24.552	19.206	32.37	28.275	31.275	31.2	28.575	23.025	18.225	22.125	19.5	5.1	16.65	15.45	24.525	31.65	31.575	8.1	25.875	30.6
24.618	19.272	32.175	28.34	31.425	31.05	28.8	23.4	18.525	22.35	19.725	5.25	16.65	15.675	24.675	31.95	31.8	8.1	26.025	30.75
24.684	19.338	32.11	29.055	31.5	30.675	29.025	23.7	18.9	22.875	19.875	5.4	16.65	15.825	24.975	32.325	32.025	8.25	26.1	30.9
24.75	19.404	32.565	29.315	31.8	30.375	28.5	23.925	19.2	23.175	18.9	5.775	16.725	15.9	25.2	32.7	32.25	8.4	26.325	31.05
24.816	19.47	32.76	29.64	31.875	30.225	27.75	24.075	19.5	23.4	18.75	5.775	16.875	16.05	25.425	33	32.4	8.475	26.475	31.2
24.882	19.536	33.085	29.9	31.95	30	27.9	23.7	19.725	23.7	18.525	6	16.95	16.125	25.725	33.375	32.775	8.55	26.625	31.275
25.08	19.734	33.54	30.225	32.025	29.625	28.125	23.55	19.875	23.775	18.75	6.075	17.1	15.975	25.95	33.75	33	8.1	26.775	31.425
25.278	19.998	33.67	30.355	32.175	29.475	28.275	23.325	19.35	22.8	18.9	6.225	17.175	15.9	26.325	34.125	32.85	7.875	27	31.575
25.542	20.196	33.865	30.225	32.25	29.25	28.5	23.175	19.725	23.25	19.05	6.3	17.4	15.975	25.275	33.3	32.55	7.95	27.3	31.8
25.608	20.262	33.93	30.095	32.325	29.025	28.8	23.025	19.875	23.625	19.2	6.45	17.55	16.2	25.35	33.675	32.1	7.95	27.375	32.025
25.674	20.394	34.06	30.16	32.4	29.1	28.875	23.1	20.025	23.925	19.275	6.225	17.625	16.425	25.2	33.075	32.475	8.175	27.3	32.4
25.806	20.526	34.19	30.29	32.4	29.325	28.95	23.55	20.175	24.15	19.35	6.15	17.625	16.65	24.975	32.775	32.7	8.325	27.375	32.625
25.938	20.658	34.32	30.42	32.475	29.475	29.25	23.7	20.25	24.225	19.425	5.925	17.55	16.5	24.675	32.55	31.875	8.1	27.525	32.775
26.004	20.724	34.58	30.81	32.625	29.625	29.325	24.075	20.4	24.45	19.425	5.85	17.475	16.5	24.975	32.325	33.075	8.1	27.675	32.925
26.4	20.988	34.71	31.395	32.7	29.85	29.55	24.375	20.55	24.6	19.5	5.85	17.475	16.575	25.275	31.95	32.475	8.4	27.825	33.15
26.532	21.12	34.905	31.785	32.775	30	29.7	24.675	20.7	24.75	19.575	5.925	17.4	16.725	25.5	32.175	34.575	8.55	27.825	33.375
26.862	21.12	34.775	32.37	32.925	30.075	30	25.05	20.4	25.05	19.725	6.075	17.325	16.8	25.65	32.4	33.9	8.25	27.6	33.3
26.994	21.12	34.515	32.37	33.075	29.925	30.15	25.425	20.925	25.2	19.8	6.225	17.25	16.875	25.875	32.775	34.65	8.4	27.675	33.15
27.126	21.054	34.32	32.565	33.075	29.775	30.375	25.8	21.075	25.35	20.475	6.675	17.4	17.1	26.175	33.15	34.05	8.625	27.9	33.15
27.192	20.922	34.645	32.63	33.15	29.625	30.525	26.25	21.225	25.575	20.625	6.75	17.475	17.175	26.55	33.525	34.35	8.85	28.05	33.225
27.324	20.79	34.645	32.89	33.225	29.475	30.75	26.55	21.375	25.725	20.85	6.75	17.55	17.175	26.925	34.35	34.425	9	28.125	33.45
27.522	20.658	34.71	33.215	33.375	29.25	30.9	26.7	21.525	25.875	21	6.75	17.625	17.025	27.375	34.8	34.875	9.225	28.35	33.9
28.38	20.526	34.71	33.28	33.525	29.25	30.3	26.85	21.75	26.1	21.075	6.675	17.625	17.1	27.75	35.175	35.25	9.375	28.5	34.275
28.578	20.46	34.97	33.475	33.6	29.55	30.075	26.775	22.275	26.55	21.15	6.6	17.7	16.95	28.05	35.55	36.75	9.375	28.65	34.5
28.908	20.328	35.23	33.67	33.675	29.7	30	26.55	22.425	26.775	21.225	6.75	17.7	16.875	28.35	36	36.375	9.675	28.875	34.575
29.04	20.262	35.425	33.8	33.75	29.85	29.775	26.775	22.575	26.925	21.225	6.975	17.775	16.95	28.8	36.45	36.825	9.825	28.725	34.35
29.106	20.328	35.88	33.995	33.9	30	29.775	27.3	22.875	27.225	21.375	7.05	17.925	17.25	29.175	36.975	36.675	10.05	28.8	34.275
29.304	20.526	36.075	34.19	34.05	30.15	29.775	27.6	23.1	27.45	21.525	7.275	18.15	17.25	29.475	37.425	37.125	10.275	28.8	34.425
29.502	20.658	36.4	34.06	34.125	30.3	29.85	27.825	23.4	27.75	21.75	7.5	18.3	17.4	29.85	37.95	36.45	10.2	29.025	34.425
29.898	20.922	36.4	33.735	34.275	30.45	29.775	28.2	23.55	27.9	21.9	7.65	18.375	17.55	30.225	38.25	36.9	10.425	29.175	34.65
30.096	21.12	36.53	33.41	34.35	30.675	29.775	28.5	24.675	27.6	22.05	7.725	18.525	17.625	30.45	38.625	36.9	10.65	29.4	34.875
30.426	21.318	36.4	33.28	34.5	30.825	29.55	28.8	24.825	27.75	22.2	7.875	18.6	17.7	29.625	38.475	37.2	10.8	29.475	34.95
30.624	21.45	36.14	33.605	34.65	30.975	29.4	29.025	25.275	27.675	22.425	8.025	18.75	17.85	29.475	38.25	37.425	10.95	29.325	34.65
30.69	21.582	36.14	33.995	34.875	31.05	29.025	29.25	25.5	27.675	22.65	8.1	18.9	17.925	29.325	38.175	37.725	11.175	29.475	34.35
30.822	21.714	36.335	34.385	35.025	31.275	29.4	29.25	25.725	27.9	22.8	8.175	19.125	18.225	29.25	38.475	38.025	11.4	29.475	34.05
30.954	21.846	36.53	34.58	35.1	31.2	29.625	29.325	25.8	28.2	22.95	8.325	19.125	18.3	29.55	38.7	38.4	11.7	29.7	34.275
31.218	21.978	36.725	34.775	35.025	30.9	29.7	29.325	26.025	28.5	23.1	8.4	19.2	18.375	29.7	39.075	38.625	11.925	29.85	34.575
31.35	22.11	36.92	34.97	34.875	30.9	29.775	29.25	26.25	28.8	23.25	8.475	19.425	18.75	29.85	39.45	38.925	12.075	30	34.65
31.482	22.242	37.18	35.23	34.8	30.75	29.85	29.1	26.4	29.1	23.4	8.475	19.5	18.825	30.525	40.2	37.65	11.775	30.15	34.725
31.614	22.374	37.375	35.425	34.725	30.9	29.85	28.875	26.55	29.475	23.475	8.625	19.575	18.9	30.825	40.65	37.275	11.85	30.6	35.25
31.746	22.506	37.7	35.75	34.725	31.05	29.775	28.8	26.7	29.7	23.625	8.7	19.575	18.675	31.125	41.1	37.5	11.55	30.675	35.4
31.878	22.704	37.895	36.075	34.65	31.2	29.7	28.725	26.775	29.925	23.7	8.85	19.65	18.6	31.425	41.4	37.8	12.075	30.675	35.55
32.01	22.902	38.09	36.27	34.725	31.425	29.625	28.575	27	30.15	23.85	8.925	20.1	18.6	31.875	41.7	38.325	12.3	30.675	35.775
32.142	23.1	38.285	36.53	34.8	31.5	29.55	28.5	27.225	30.375	23.925	9	20.25	18.75	32.25	41.925	37.575	12.525	30.75	36.075
32.274	23.232	38.35	36.66	35.025	31.725	29.25	28.575	27.375	30.225	24.075	9.15	20.325	18.825	31.8	41.325	38.1	12.9	30.75	36.45
32.34	23.364	38.415	36.79	35.175	31.8	29.1	29.025	27.225	30.075	23.7	8.55	20.475	18.825	31.875	42.075	37.65	12.975	31.125	36.675
32.34	23.43	38.545	36.92	35.4	32.025	29.175	29.475	27.375	30.075	23.4	8.775	20.55	18.9	32.025	42.15	38.325	13.05	31.35	36.825
32.472	23.562	38.675	37.18	35.475	32.175	29.325	29.775	27.3	30.225	23.4	9.075	20.625	18.975	32.175	42.375	36.975	13.125	31.275	36.525
32.67	23.694	38.805	37.375	35.55	32.175	29.475	30	28.05	30.525	23.325	9.15	20.7	19.05	32.325	42.6	37.575	13.2	31.05	36.9
32.868	23.826	38.935	37.57	35.775	32.25	29.7	30.45	27.975	30.825	23.4	9.225	20.775	19.125	32.475	42.825	37.425	13.5	31.125	37.275
33	23.958	39	37.765	35.925	32.325	29.85	30.825	26.7	30.975	23.475	9.3	20.85	19.2	32.925	43.35	37.95	13.5	31.35	37.65
33.066	24.09	39.13	37.96	36.375	32.475	30	31.2	27.15	31.125	23.4	9.375	20.925	19.275	33.225	43.575	38.25	13.725	31.425	37.875
33.198	24.222	39.325	38.09	36.525	32.55	30.15	31.425	27.075	31.5	23.475	9.45	21.3	19.275	33.45	43.8	38.325	13.8	31.65	38.175
33.396	24.288	39.52	38.285	36.675	32.625	30.225	31.65	27.3	31.725	23.625	9.6	21.375	19.2	33.6	43.95	38.775	14.025	31.725	38.325
33.594	24.222	39.585	38.415	36.9	32.775	30.225	31.875	27.45	32.025	23.7	9.675	21.675	19.275	33.75	44.025	38.775	14.175	31.8	38.4
33.792	24.222	39.715	38.545	37.05	32.925	30.075	32.25	27.525	32.325	23.775	9.75	22.125	19.05	33.975	44.175	38.925	14.25	31.95	38.475
34.056	24.288	39.845	38.675	37.2	33.075	29.925	32.325	27.6	32.55	23.925	9.825	22.2	18.9	34.125	44.325	38.925	14.475	32.025	38.625
34.188	24.42	39.975	38.87	37.35	33.15	29.7	32.4	27.9	32.4	24.075	9.9	22.275	19.125	34.275	44.475	39.075	14.475	32.1	38.7
34.32	24.486	40.17	39.065	37.5	33.225	29.775	32.55	27.975	32.625	24.15	9.975	22.425	19.5	34.5	44.625	39.225	14.775	32.175	38.775
34.584	24.684	40.365	39.13	37.575	33.15	29.925	32.7	28.2	32.85	24.3	10.125	22.425	19.575	34.725	44.775	39.375	14.775	32.25	38.85
34.782	24.882	40.625	39.26	37.575	33	30	32.85	26.775	32.4	24.45	10.2	22.425	19.65	34.875	44.925	39.6	14.925	32.325	38.925
34.914	25.08	40.82	39.52	37.65	33.15	30.075	33	27	32.025	24.6	10.275	22.5	19.65	35.1	45.075	39.975	15.075	32.25	39.075
35.178	25.278	40.95	39.65	37.575	33.375	30.15	33.075	26.85	32.025	24.675	10.35	22.5	19.8	34.95	44.625	40.125	15.15	32.1	39.15
35.376	25.476	41.08	39.78	37.575	33.525	30.3	33.225	27.45	31.725	24.825	10.425	22.425	19.95	34.8	44.475	40.575	15.3	32.1	39.375
35.64	25.74	41.21	40.04	37.575	33.675	30.45	33.45	26.625	31.875	24.975	10.2	22.2	20.175	34.95	44.475	40.65	15.525	32.175	39.525
35.97	26.004	41.34	40.17	37.5	33.825	30.675	33.675	27.675	32.025	24.975	9.825	22.125	20.4	35.1	44.7	40.875	15.675	32.25	39.9
36.168	26.07	41.535	40.365	37.575	33.975	30.825	33.9	27.3	32.4	24.975	9.675	22.275	20.625	35.175	45	40.5	15.825	32.325	40.2
36.366	26.004	41.73	40.495	37.65	34.05	30.975	34.125	27.75	33.075	25.05	9.6	22.275	20.85	35.25	45.15	40.35	15.9	32.475	40.275
36.366	25.806	41.86	40.69	37.8	34.125	31.2	34.35	27.9	33.3	25.125	9.525	22.35	21	35.4	45.45	40.275	15.9	32.625	40.5
36.432	25.74	42.055	40.82	37.95	34.275	31.35	34.5	28.05	33.525	25.275	9.525	22.425	21.15	35.55	45.75	40.275	16.2	32.7	40.65
36.498	25.806	42.25	41.145	38.025	34.35	31.5	34.725	28.2	33.675	25.425	9.675	22.425	21.3	35.7	46.05	40.5	16.275	32.775	40.725
36.564	25.872	42.445	41.34	38.175	34.425	31.65	34.95	28.425	33.975	25.5	9.75	22.425	21.6	35.85	46.275	40.575	16.425	32.85	40.65
36.762	26.004	42.705	41.925	38.325	34.425	32.025	35.85	29.025	33.975	25.575	9.825	22.425	21.825	36.15	46.65	40.65	16.65	33	40.5
36.96	26.202	43.29	42.51	38.625	34.35	32.25	36	29.25	34.125	25.8	9.9	22.275	21.975	36.375	46.95	40.725	16.875	33	40.425
37.092	26.334	43.42	42.705	38.85	34.275	32.325	36.6	29.4	34.5	25.95	10.05	22.35	22.125	36.525	47.1	41.175	17.1	33	40.275
37.29	26.334	43.55	42.835	39	34.425	32.4	36.975	29.55	34.725	26.025	10.05	22.425	22.2	36.675	47.25	41.325	17.325	33.225	40.5
37.488	26.334	43.55	43.03	39.15	34.575	32.55	37.2	29.7	34.95	26.1	10.125	22.575	22.35	36.825	47.4	41.625	17.4	33.375	40.65
37.884	26.334	43.42	43.42	39.225	34.65	32.7	37.425	30.075	35.4	26.25	10.125	22.65	22.425	36.975	47.55	41.925	17.55	33.45	40.725
38.016	26.4	43.225	44.005	39.3	34.8	32.85	37.65	30.3	35.7	26.325	10.2	22.8	22.575	37.2	47.625	42.075	17.7	33.525	40.875
38.346	26.532	43.225	44.135	39.45	34.875	32.775	37.875	30.6	36	26.4	10.275	22.875	22.65	37.275	47.775	42.3	17.625	33.675	40.8
38.478	26.664	43.225	44.395	39.525	35.025	32.4	38.025	30.975	36.3	26.55	10.425	22.95	22.8	37.425	47.85	42.675	17.775	33.9	40.875
38.676	27.06	43.225	44.525	39.675	35.1	32.475	38.175	31.275	36.525	26.775	10.575	23.25	23.025	37.575	48	42.975	17.775	34.05	40.95
38.676	27.258	42.9	44.46	39.75	35.1	32.625	38.325	31.575	36.825	26.925	10.725	23.55	23.4	37.875	48.225	43.425	17.775	34.2	41.025
38.412	27.39	42.965	44.59	39.675	34.875	32.775	38.475	31.8	37.125	27.225	10.725	23.7	23.55	38.175	48.45	43.05	18.075	34.65	41.25
38.082	27.456	43.095	44.85	39.525	34.8	32.925	38.7	32.1	37.875	27.525	10.575	23.7	23.7	38.475	48.75	43.2	18.225	34.5	41.25
38.016	27.588	43.225	45.24	39.525	34.65	33.075	38.85	32.25	38.25	28.35	10.425	23.775	23.85	38.7	49.125	43.35	18.15	34.575	41.325
38.346	27.72	43.355	45.37	39.75	34.65	33.225	39	32.7	38.925	28.5	10.5	23.85	24	39.075	49.5	43.575	18.3	34.725	41.475
38.61	27.786	43.225	45.565	40.05	34.65	33.375	39.225	32.85	39.15	28.65	10.65	23.925	24.15	39.3	49.95	43.8	18.075	35.1	41.7
39.138	27.654	43.03	45.5	40.125	34.575	33.6	39.525	33.075	39.375	28.8	10.875	23.55	24.075	39.6	50.25	43.725	17.85	35.25	41.85
39.27	27.654	43.095	45.37	40.275	34.5	33.675	39.75	33.225	39.75	29.1	11.025	23.4	24	39.9	50.625	43.425	17.775	35.325	41.925
39.468	27.984	43.095	45.37	40.5	34.575	33.675	39.975	33.45	40.05	29.325	11.175	23.475	24.15	40.05	50.85	42.9	18.075	35.325	42
39.864	28.116	43.615	45.435	40.725	34.8	33.525	40.05	33.6	40.35	29.4	11.25	23.55	24.3	40.275	51.075	43.05	18.225	35.4	41.775
40.194	28.38	43.68	45.5	40.875	34.95	33.225	40.05	33.75	40.5	29.475	11.325	23.625	24.375	40.425	51.225	43.5	18.375	35.475	41.625
40.722	28.446	43.875	45.63	41.1	35.1	33	39.975	33.525	40.65	29.55	11.4	23.7	24.525	40.65	51.45	43.725	18.525	35.55	41.625
41.052	28.512	44.005	45.76	41.25	35.25	32.925	39.825	33.075	40.8	29.625	11.475	23.775	24.6	39.975	51.375	43.95	18.675	35.625	41.85
41.316	28.644	44.46	46.475	41.4	35.475	33.075	39.75	33.075	41.175	29.7	11.625	23.85	24.675	39.75	51.225	44.175	18.75	35.55	42.3
41.58	28.776	44.525	46.67	41.7	35.625	33.225	39.9	33	41.325	29.775	11.7	23.925	24.75	39.6	50.925	44.475	18.825	35.625	42.525
41.778	28.974	44.785	46.995	42	35.775	33.45	40.35	33.225	41.4	29.85	11.85	24	24.825	39.75	50.925	44.625	18.975	35.625	42.75
41.91	29.238	44.915	47.32	42.225	36	33.6	40.575	33.45	41.475	29.925	12	24.075	24.9	39.675	51.45	44.325	19.125	35.7	42.975
41.976	29.568	45.045	47.515	42.525	36.15	33.6	40.875	33.75	41.475	30	12.15	23.775	24.825	39.825	51.75	44.325	19.275	36	43.2
42.042	29.898	45.11	47.645	42.525	36.225	33.75	41.1	33.675	41.25	30.375	12.3	23.85	24.975	40.05	51.975	44.625	19.275	36.225	43.275
42.24	30.03	45.24	47.905	42.6	36.3	33.9	41.55	34.05	40.95	30.525	12.3	23.85	25.05	40.5	52.275	44.85	19.35	36.375	43.425
42.504	30.096	45.5	48.1	42.3	36.3	33.975	41.775	34.5	41.025	31.05	12.375	23.85	25.125	40.725	52.5	44.925	19.425	36.525	43.5
42.702	30.162	45.695	48.295	42.225	36.225	34.05	42.15	35.025	41.25	31.5	12.375	24	25.2	40.875	52.725	45.45	19.425	36.6	43.35
42.834	30.294	45.89	48.295	42.225	36.075	34.125	42.375	35.25	41.4	31.575	12.45	24.075	25.275	41.175	53.025	45.675	19.725	36.525	43.2
42.834	30.492	46.02	48.1	42.375	36.075	34.275	42.6	35.4	41.55	31.725	12.525	24	25.35	41.4	53.25	45.675	19.8	36.525	43.05
42.504	30.558	46.085	47.97	42.6	36.3	34.425	42.9	35.55	41.7	31.95	12.75	23.85	25.5	41.7	53.55	45.075	20.025	36.6	42.9
42.636	30.228	46.02	47.84	42.675	36.375	34.575	43.125	35.7	41.85	32.1	12.825	23.775	25.575	41.925	53.7	44.925	20.175	36.825	43.05
42.834	30.162	45.89	47.905	42.75	36.45	34.65	43.35	35.925	42.075	32.175	12.825	23.625	25.65	42.15	53.925	44.625	20.325	36.9	43.2
42.966	30.162	45.76	48.165	42.825	36.6	34.575	43.425	36	42.225	32.25	12.975	24.15	25.35	42.3	54.15	44.475	20.475	36.9	43.35
43.23	30.492	45.955	48.36	42.975	36.75	34.275	43.5	36.225	42.45	31.575	13.05	24.225	25.275	42.45	54.45	44.25	20.7	36.9	43.725
43.626	30.624	46.02	48.49	43.05	36.825	33.975	43.575	36.3	42.675	31.65	13.125	24.15	25.425	42.6	54.675	44.1	20.925	36.9	43.95
43.89	30.888	46.15	48.425	43.275	37.05	33.825	43.8	36.375	42.825	31.8	13.125	24.075	25.575	42.525	54.75	44.55	20.925	36.9	44.25
44.22	30.822	46.085	48.295	43.425	37.275	33.75	44.025	36.15	42.9	31.875	13.125	24	25.725	42.375	54.75	44.7	21	37.05	44.475
44.418	30.954	45.89	48.165	43.65	37.8	33.675	44.325	36.225	43.05	31.95	13.125	23.925	25.95	41.625	55.35	45.075	21.075	37.125	44.625
44.814	31.35	46.02	48.165	43.8	38.025	33.6	44.7	36.3	43.35	32.325	13.2	23.925	26.175	41.625	55.875	45.225	21.3	37.275	44.7
45.012	31.548	46.085	48.165	43.95	38.175	33.525	45	36.6	43.875	33.3	13.575	24.075	26.25	41.7	56.325	45.6	21.45	37.35	44.85
45.54	31.944	46.15	48.36	44.025	38.325	33.375	45.225	36.675	44.025	33.75	13.725	24.15	26.325	41.775	56.625	45.9	21.6	37.5	45
45.936	32.142	46.02	48.815	44.1	38.4	33.3	45.45	36.6	44.4	33.975	13.875	24.225	26.4	42	56.85	46.125	21.75	37.5	45.15
46.53	32.208	46.475	49.14	44.25	38.55	33.525	45.6	36.3	43.8	34.2	13.95	24.375	26.55	42.225	57.075	46.425	21.825	37.65	45.225
46.662	32.406	46.54	49.205	44.4	38.775	33.825	45.75	35.775	43.8	34.5	14.175	24.525	26.625	42.375	57.225	46.8	21.975	37.65	45.3
46.794	32.604	46.67	49.27	44.55	38.925	34.05	45.9	35.55	43.2	34.875	14.475	24.375	26.775	42.75	57.225	46.95	22.2	37.725	45.3
46.926	32.736	46.605	49.465	44.625	39	34.275	46.05	35.775	43.05	35.1	14.625	24.375	26.55	43.125	57.15	47.25	22.35	37.8	45.375
47.058	32.802	46.8	49.725	44.7	39.075	34.425	46.2	35.25	43.275	35.25	14.775	24.525	26.25	43.5	57.3	47.625	22.65	37.875	45.525
47.19	32.934	46.865	50.05	44.7	39.15	34.575	46.425	35.325	43.65	35.325	14.925	24.75	26.175	43.575	57.525	47.1	22.2	37.95	45.675
47.388	33.066	46.995	50.375	44.85	39.15	34.725	46.65	35.475	43.95	35.55	14.85	25.05	26.4	43.8	57.675	47.025	22.275	38.025	45.825
47.388	32.802	47.06	50.7	44.925	39.225	34.95	46.8	36.075	43.875	35.625	14.7	25.125	26.475	44.025	57.825	46.875	22.575	38.175	45.9
47.256	32.604	47.255	51.025	45.075	39.375	35.175	46.95	36.15	43.8	35.7	14.775	25.275	26.625	44.025	57.6	47.025	22.725	38.25	46.05
47.388	32.538	47.385	51.285	45.375	39.675	35.325	47.175	36.525	44.025	36	14.85	25.425	26.775	43.875	57.825	46.65	22.65	38.4	46.2
47.586	32.868	47.775	51.48	45.675	40.05	35.1	46.725	36.75	44.1	36.15	14.925	25.5	26.925	43.875	58.125	47.025	22.8	38.475	46.275
47.784	33.198	48.425	51.61	45.9	40.35	35.025	46.5	36.825	44.175	36.3	15.075	25.725	27.075	44.025	58.35	47.55	22.65	38.55	46.35
47.982	33.396	48.75	51.545	46.125	40.5	34.8	46.575	35.85	44.175	36.45	15.45	25.8	27.225	44.175	58.5	47.775	22.5	38.625	46.425
48.048	33.528	48.945	51.61	46.275	40.65	34.65	46.725	35.925	43.875	36.6	15.525	25.95	27.375	44.925	58.95			38.625	46.425

## Sheet: Figure 2e
Trajectories of the PMSe/A nanomotors under cancer cellular environment
X1	Y1	X2	Y2	X3	Y3	X4	Y4	X5	Y5	X6	Y6	X7	Y7	X8	Y8	X9	Y9	X10	Y10
26.775	27.15	63.45	29.7	32.025	36.375	25.65	33.075	37.425	25.2	12.75	37.5	28.05	38.1	35.1	40.2	33.75	32.325	28.425	40.95
26.85	27.3	63.225	29.4	31.8	36.15	25.5	33.075	37.575	25.275	12.9	37.575	28.05	38.1	35.175	40.35	33.825	32.325	28.575	41.1
27.075	27.375	63	29.25	31.725	36.075	25.35	32.85	37.65	25.35	12.9	37.65	28.125	38.175	35.475	40.575	33.9	32.4	28.65	41.325
27.15	27.45	62.85	29.1	31.65	36	25.2	32.625	37.65	25.35	12.975	37.65	28.125	38.25	35.475	40.5	33.975	32.475	28.725	41.475
27.15	27.3	62.7	28.95	31.65	36	25.05	32.625	37.65	25.425	13.275	37.8	28.2	38.25	35.55	40.575	34.05	32.55	28.8	41.625
26.925	27.225	62.55	28.725	31.5	36	25.125	32.85	37.8	25.5	13.125	37.8	28.35	38.475	35.625	40.65	34.125	32.625	29.025	42.15
27	27.375	63	28.95	31.5	35.85	25.125	33	37.875	25.575	13.275	37.875	28.425	38.475	35.625	40.65	34.2	32.775	29.175	42.375
27.15	27.525	63	29.175	31.5	35.85	25.2	33.15	38.025	25.425	13.35	37.875	28.5	38.475	35.625	40.65	34.275	32.85	29.25	42.525
27.3	27.45	63.075	28.725	31.425	35.85	25.2	33.15	38.175	25.35	13.425	37.95	28.5	38.475	35.475	40.5	34.35	32.925	29.325	42.75
27.45	27.45	63.15	28.575	31.425	35.925	25.05	33.075	38.25	25.35	13.425	37.95	28.65	38.55	35.475	40.425	34.425	33	29.475	43.05
27.45	27.15	63.15	28.425	31.35	35.925	24.825	33	38.325	25.35	13.5	38.025	28.725	38.55	35.4	40.5	34.5	33.075	29.55	43.2
27.45	26.85	63.225	28.275	31.275	35.925	24.75	32.85	38.4	25.35	13.5	38.025	28.8	38.625	35.325	40.5	34.575	33.15	29.7	43.425
27.45	26.85	63.225	28.125	31.2	35.925	24.6	32.7	38.475	25.2	13.575	38.175	28.8	38.625	35.325	40.8	34.725	33.225	29.775	43.575
27.6	26.925	63.3	27.975	31.2	35.925	24.525	32.625	38.55	25.275	13.35	38.325	28.65	38.775	35.325	40.8	34.875	33.225	29.925	43.8
27.75	27	63.375	27.9	30.975	36.075	24.375	32.55	38.55	25.35	13.35	38.325	28.65	38.85	35.4	40.875	34.95	33.3	30.075	43.8
27.75	26.85	63.375	27.75	30.975	36.075	24.3	32.475	38.625	25.35	13.275	38.4	28.575	38.925	35.4	40.875	35.025	33.375	30.075	43.875
27.825	26.7	63.375	27.6	30.9	36.075	24.225	32.4	38.625	25.35	13.2	38.475	28.5	38.925	35.4	40.95	35.1	33.3	30.15	44.025
27.825	26.475	63.3	27.375	30.9	36.075	24.3	32.775	38.625	25.425	13.275	38.55	28.425	39	35.475	41.025	35.25	33.3	30.3	44.1
27.75	26.325	63.3	27.225	30.6	36	24.45	32.85	38.625	25.425	13.275	38.625	28.35	39.075	35.475	41.25	35.325	33.375	30.525	44.325
27.525	26.4	63.225	27.075	30.6	35.925	24.525	33.075	38.4	24.975	13.2	38.625	28.425	39.225	35.55	41.475	35.4	33.45	30.675	44.4
27.375	26.325	63.075	27	30.525	35.925	24.75	33.15	38.4	25.05	13.35	38.625	28.425	39.3	35.55	41.55	35.55	33.3	30.975	44.25
27.375	26.325	62.925	27	30.45	35.925	24.825	33.45	38.25	25.125	13.35	38.55	28.425	39.375	35.625	41.55	35.55	33.15	30.975	44.1
27.075	26.175	62.7	27.075	30.3	35.85	24.9	33.525	38.025	25.125	13.2	38.7	28.5	39.45	35.7	41.7	35.55	33	31.2	43.95
26.925	26.175	62.55	27.075	30.3	35.775	24.975	33.6	38.025	25.125	13.2	38.7	28.65	39.375	35.625	41.775	35.625	32.85	31.425	43.8
26.925	26.1	62.625	27.3	30.3	35.775	25.05	33.75	38.175	24.975	13.275	38.7	28.725	39.3	35.625	41.85	35.55	32.55	31.575	43.725
26.775	26.175	62.7	27.375	30.225	35.775	25.125	33.825	38.25	24.975	13.425	38.55	28.8	39.3	35.55	41.775	35.475	32.475	31.575	43.575
26.625	25.875	62.775	27.45	30.15	35.7	25.2	34.05	38.325	24.825	13.5	38.4	28.95	39.3	35.55	41.775	35.4	32.4	31.725	43.35
26.625	25.8	62.85	27.6	30.45	35.775	25.35	34.275	38.175	24.825	13.575	38.325	29.025	39.3	35.775	41.775	35.325	32.325	31.8	43.125
26.85	25.875	62.55	27.525	30.3	35.625	25.2	34.425	38.1	24.75	13.65	38.025	29.175	39.225	35.925	41.775	35.175	32.25	31.95	42.975
27	25.875	62.475	27.45	30.3	35.55	25.125	34.275	38.1	24.6	13.65	37.875	29.175	39.15	35.925	41.775	35.175	32.025	31.95	42.825
27.075	25.95	62.4	27.375	30.3	35.55	25.125	33.975	38.1	24.6	13.65	37.8	29.175	39.075	35.925	41.775	35.25	31.95	32.025	42.6
27.525	26.025	62.325	27.3	30.3	35.55	25.2	33.825	38.1	24.45	13.425	37.95	29.175	39	36	41.775	35.325	31.8	32.175	42.45
27.525	26.025	62.25	26.925	30.375	35.4	25.275	33.75	38.1	24.45	13.425	38.1	29.4	39.075	36.075	41.7	35.4	31.65	32.25	42.225
27.525	26.025	62.175	26.775	30.3	35.475	25.35	33.675	38.1	24.3	13.35	38.325	29.4	39.15	36.075	41.7	35.4	31.5	32.325	42.075
27.6	26.1	62.175	26.625	30.225	35.4	25.425	33.6	38.175	24.45	13.5	38.55	29.475	39.225	36.15	42.075	35.25	31.35	32.475	41.85
27.675	26.175	62.1	26.55	30.225	35.4	25.425	33.45	38.25	24.525	13.575	38.55	29.475	39.225	36.15	42.075	35.175	31.275	32.475	41.625
27.3	26.025	62.025	26.25	29.925	35.475	25.5	33.45	38.25	24.6	13.65	38.55	29.625	39.225	36.15	42.375	35.1	31.2	32.325	41.625
27.675	25.875	61.95	26.1	29.85	35.55	25.65	33.375	38.325	24.6	13.8	38.475	29.7	39.15	36.15	42.375	34.95	31.05	32.25	41.625
27.675	25.8	61.875	25.95	29.85	35.55	25.425	33.3	38.325	24.6	13.875	38.4	29.7	39.15	36.15	42.375	34.8	30.975	32.1	41.7
27.675	25.575	61.875	25.8	29.85	35.55	25.275	33.3	38.325	24.525	13.95	38.325	29.775	39.15	36.15	42.45	34.65	30.825	32.25	41.475
27.675	26.175	61.8	25.725	29.625	35.85	25.125	33.3	38.475	24.45	14.025	38.1	29.85	39.075	36.15	42.45	34.5	30.75	32.475	41.325
27.75	26.175	61.725	25.575	29.625	35.85	24.975	33.225	38.475	24.45	14.025	38.175	29.925	39	36.225	42.6	34.35	30.675	32.7	41.25
27.825	26.4	61.65	25.5	29.625	35.775	24.9	33.225	38.475	24.375	13.95	38.4	29.925	38.925	36.3	42.675	34.2	30.6	32.85	41.175
27.975	26.55	61.575	25.575	29.55	35.7	24.825	33.15	38.325	24.15	13.875	38.625	29.925	38.85	36.3	42.75	34.125	30.45	32.925	41.175
28.2	26.475	61.575	25.725	29.55	35.7	24.825	33	38.325	24.075	13.95	38.775	29.925	38.85	36.3	42.75	33.975	30.45	33.075	41.1
28.275	26.475	61.65	25.95	29.55	35.625	24.825	32.925	38.25	24	13.95	38.775	29.925	39.075	36.15	42.9	33.825	30.375	33.15	41.1
28.5	26.55	61.65	26.025	29.55	35.625	24.825	32.85	38.325	23.775	14.025	38.925	29.925	39.075	36.075	42.975	33.525	30.375	33.3	41.025
28.5	26.55	61.5	26.025	29.55	35.625	24.675	33	38.4	23.7	14.1	39	29.925	39.15	36.075	42.975	33.375	30.45	33.45	40.95
28.575	26.55	61.425	25.875	29.475	35.55	24.675	33.075	38.475	23.625	14.175	38.85	30	39.15	36	42.975	33.3	30.525	33.825	40.875
28.8	26.55	61.275	25.8	29.475	35.55	24.675	33.3	38.55	23.325	13.725	38.775	30.075	38.775	35.925	43.05	33.225	30.6	34.05	40.725
29.1	26.625	61.125	25.65	29.475	35.55	24.675	33.375	38.625	23.25	13.65	38.775	30	38.85	35.85	43.05	33.15	30.675	34.35	40.725
29.175	26.7	60.9	25.425	29.475	35.55	24.6	33.525	38.7	23.1	13.575	38.475	29.925	38.85	35.775	43.125	33.075	30.825	34.575	40.65
29.25	26.7	60.825	25.275	29.475	35.475	24.525	33.6	39	23.1	13.725	38.25	29.85	39	35.7	43.2	32.925	30.825	34.8	40.65
29.4	26.85	60.75	25.2	29.475	35.475	24.45	33.675	39.075	23.025	13.8	38.1	29.85	39.075	36	43.125	32.925	30.9	35.025	40.65
29.55	26.85	60.675	25.05	29.475	35.475	24.375	33.75	39.225	23.025	13.8	38.1	29.85	39.075	36.075	43.125	32.85	30.975	35.175	40.65
29.775	26.85	60.6	24.975	29.475	35.475	24.3	33.825	39.45	23.025	13.425	38.55	29.85	39.225	36	43.05	32.775	31.125	35.325	40.65
29.925	27	60.525	24.9	29.475	35.25	24.3	33.825	39.6	23.1	13.125	38.775	30	39.075	36	42.975	32.775	31.275	35.55	40.65
30	26.925	60.45	24.825	29.475	35.175	24.225	33.825	39.75	23.1	13.125	38.85	30.075	39	36	42.975	32.85	31.425	35.55	40.575
29.775	26.625	60.375	24.675	29.55	35.4	24.15	33.9	39.975	23.1	13.125	39	30.075	38.925	35.925	42.825	32.85	31.575	35.475	40.425
29.7	26.4	60.3	24.525	29.475	35.475	24.15	33.6	40.2	23.1	13.125	39.075	30.15	39	35.775	42.9	32.85	31.725	35.475	40.275
29.7	26.25	60.225	24.45	29.325	35.475	24.375	33.45	40.35	23.025	13.05	39.075	30.225	39	36.075	42.9	32.775	31.8	35.325	40.2
29.7	26.1	60.15	24.375	29.25	35.325	24.525	33.3	40.425	22.95	13.05	39.15	30.3	39.075	36.225	42.975	32.625	31.8	35.4	39.975
29.625	25.95	60.075	24.225	29.175	35.325	24.6	33.225	40.5	22.875	13.2	39.3	30.375	39.15	36.225	42.975	32.55	31.875	35.55	39.975
29.625	25.875	60	24.15	29.175	35.25	24.75	33.15	40.5	22.8	13.2	39.3	30.375	39.225	36.225	42.975	32.325	31.8	35.625	39.9
29.175	25.875	60	24.075	29.1	35.175	24.825	33	40.425	22.875	13.35	39.3	30.45	39.15	36.45	42.75	32.175	31.725	35.775	39.825
29.175	26.025	59.925	24	29.1	35.175	25.05	32.85	40.5	22.875	13.5	39.15	30.45	39	36.525	42.675	32.1	31.575	35.85	39.825
28.95	26.025	59.85	23.925	29.1	35.175	25.2	32.775	40.575	22.95	13.575	39.225	30.45	39.15	36.525	42.675	31.95	31.5	36	39.9
28.725	26.175	59.85	23.85	29.1	35.1	25.35	32.7	40.65	22.95	13.65	39.225	30.525	39.225	36.6	42.6	31.875	31.35	36.15	39.975
29.175	25.8	59.925	23.85	29.1	35.1	25.425	32.55	40.65	23.1	13.875	39.3	30.525	39.3	36.6	42.6	32.025	31.725	35.7	39.675
29.175	25.5	60	23.925	29.1	35.1	25.5	32.4	40.65	23.175	14.025	39.3	30.675	39.525	36.6	42.6	32.175	31.875	35.55	39.6
29.25	25.5	59.85	23.85	29.1	35.325	25.5	32.25	40.65	23.25	14.175	39.3	30.675	39.6	36.6	42.525	32.25	32.025	35.25	39.525
29.4	25.575	59.7	23.775	29.025	35.175	25.5	32.1	40.725	23.175	14.175	39.3	30.75	39.75	36.6	42.975	32.4	32.025	35.025	39.525
29.55	25.5	59.625	23.7	29.025	35.175	25.5	31.95	40.725	23.175	14.325	39.225	30.825	39.825	36.75	43.125	32.475	32.25	35.025	39.6
29.625	25.575	59.4	23.55	28.95	35.25	25.575	32.25	40.875	23.25	14.475	39.225	30.9	39.9	36.825	43.2	32.55	32.325	35.025	39.75
29.775	25.65	59.325	23.4	28.95	35.325	25.575	32.475	41.025	23.25	14.55	39.225	30.9	40.05	36.825	43.275	32.625	32.475	35.175	39.75
29.925	25.725	59.175	23.4	28.95	35.325	25.575	32.7	41.025	23.25	14.55	39.225	30.975	40.2	36.9	43.425	32.7	32.625	35.25	39.825
30	25.8	59.175	23.325	28.95	35.4	25.575	32.85	41.025	23.325	14.7	39.225	31.05	40.275	36.825	43.5	32.7	32.7	35.325	39.825
30.3	25.8	59.1	23.1	28.95	35.325	25.65	33	41.1	23.25	14.85	39.15	31.2	40.425	36.75	43.575	32.775	32.85	35.4	39.75
30.45	25.95	59.175	22.875	28.95	35.325	25.725	33.225	41.1	23.175	14.85	39.15	31.2	40.5	36.675	43.575	32.775	32.925	35.55	39.75
30.6	25.95	59.175	22.725	28.875	35.25	25.725	33.375	41.175	23.1	15	39.225	31.35	40.575	36.675	43.65	32.775	33.075	35.7	39.675
30.75	25.875	59.175	22.575	28.875	35.25	25.875	33.525	41.175	23.025	15.075	39.375	31.35	40.65	36.6	43.65	32.775	33.15	35.85	39.6
30.75	25.8	59.175	22.425	28.875	35.25	25.875	33.6	41.25	23.025	15.375	39.525	31.425	40.65	36.525	43.65	32.7	33.3	35.625	39.3
30.675	25.8	59.25	22.275	28.8	35.175	26.025	33.75	41.025	23.325	15.375	39.675	31.5	40.725	36.45	43.65	32.55	33.375	35.4	39.225
30.675	25.8	59.25	22.2	28.8	35.175	26.175	33.9	40.95	23.325	15.45	39.75	31.575	40.725	36.375	43.725	32.475	33.45	35.175	39.15
30.675	26.1	59.325	22.05	28.8	35.175	26.325	34.05	40.8	23.325	15.45	39.75	31.65	40.8	36.225	43.8	32.325	33.45	35.025	39.15
30.525	26.25	59.325	21.9	28.8	35.1	26.475	34.125	40.8	23.325	15.525	39.825	31.725	40.875	36.225	43.8	32.25	33.525	34.875	39.225
30.45	26.325	59.4	21.75	28.8	35.1	26.925	34.65	40.875	23.175	15.525	39.975	31.95	41.1	36.225	43.8	32.175	33.6	34.8	39.375
30.375	26.4	59.475	21.675	28.8	35.1	27.075	34.8	40.95	23.1	15.6	40.05	31.95	41.1	36.3	43.95	32.1	33.6	34.725	39.45
30.375	26.475	59.55	21.525	28.8	35.1	27.15	34.95	40.95	23.025	15.6	40.05	32.025	41.175	36.3	44.025	31.95	33.6	34.65	39.6
30.3	26.625	59.55	21.375	28.725	35.1	27.225	35.1	41.1	23.25	15.75	40.05	32.025	41.25	36.375	44.1	31.8	33.6	34.425	39.75
30.3	26.775	59.55	21.225	28.65	34.95	27.6	35.625	41.1	23.325	15.75	39.975	32.025	41.4	36.45	44.625	31.65	33.6	34.275	39.825
30.375	26.85	59.625	21.15	28.65	34.95	27.75	35.775	41.175	23.4	15.75	40.05	32.025	41.475	36.525	44.7	31.575	33.675	34.125	39.9
30.525	26.55	59.475	20.925	28.65	34.95	27.825	35.85	41.325	23.4	15.825	40.05	32.1	41.625	36.675	44.775	31.425	33.75	33.975	39.9
30.225	26.625	59.325	20.85	28.65	34.95	27.9	36	41.325	23.4	15.9	40.125	32.1	41.7	36.675	44.85	31.575	33.825	33.825	39.975
30	26.325	59.175	20.775	28.65	34.875	27.975	36.075	41.4	23.4	15.975	40.2	32.1	41.775	36.75	44.85	31.875	33.825	33.675	40.125
30	26.25	59.1	20.7	28.575	34.8	28.125	36.3	41.4	23.55	15.975	39.825	32.175	41.775	36.75	44.925	32.025	33.75	33.6	40.275
29.925	26.1	59.025	20.7	28.575	34.8	28.2	36.375	41.4	23.55	15.975	39.75	32.175	41.925	36.75	45	32.25	33.75	33.525	40.425
30	25.875	58.875	20.625	28.575	34.8	28.275	36.525	41.55	23.775	15.975	39.675	32.1	41.475	36.75	45.3	32.4	33.675	33.45	40.575
29.625	25.95	58.8	20.625	28.575	34.8	28.35	36.6	41.55	24	16.05	39.6	32.1	41.25	36.75	45.375	32.475	33.675	33.525	40.575
29.625	26.175	58.725	20.55	28.5	34.65	28.575	36.825	41.625	24.075	16.05	39.525	32.025	41.4	36.75	45.45	32.625	33.525	33.675	40.575
29.775	26.25	58.65	20.175	28.425	34.575	28.725	36.975	41.775	23.925	16.05	39.45	31.95	41.4	36.825	45.525	32.85	33.375	33.9	40.65
29.925	26.475	58.725	19.95	28.425	34.575	28.8	37.05	41.85	23.925	16.125	39.675	32.175	41.25	36.9	45.525	33	33.3	34.05	40.575
29.925	26.625	58.725	19.725	28.425	34.575	28.95	37.125	41.925	23.85	16.2	39.75	32.25	41.325	37.05	45.45	33.15	33.15	34.35	40.5
29.925	26.775	58.725	19.575	28.35	34.5	29.025	37.275	42.075	23.85	16.275	39.825	32.325	41.4	37.05	45.3	33.225	33	34.65	40.35
30.3	26.4	58.725	19.425	28.275	34.425	29.025	37.425	42.225	24	16.35	39.9	32.4	41.4	37.125	45.225	33.675	32.85	34.8	40.275
30.45	26.25	58.65	19.35	28.275	34.425	29.175	37.575	42.375	23.925	16.425	39.975	32.475	41.4	36.9	45.675	33.825	32.775	34.95	40.275
30.525	26.175	58.65	19.2	28.2	34.5	29.325	37.65	42.375	23.925	16.5	39.975	32.475	41.4	36.825	45.675	34.05	32.775	35.175	40.125
30.675	26.1	58.575	19.125	28.125	34.5	29.325	37.8	42.375	23.925	16.5	39.975	32.475	41.4	36.675	45.75	34.275	32.7	35.25	39.975
30.675	26.1	58.575	18.975	28.125	34.5	29.4	37.95	42.45	23.775	16.575	39.975	32.55	41.4	36.675	45.825	34.575	32.85	35.325	39.9
30.825	26.025	58.5	18.9	28.125	34.5	29.475	38.1	42.375	23.625	16.65	39.975	32.7	41.475	36.675	45.9	34.8	32.925	35.4	39.75
30.975	26.475	58.425	18.75	27.975	34.575	29.55	38.175	42.3	23.625	16.575	39.6	32.4	41.85	36.6	45.9	34.875	33	35.4	39.6
31.05	26.55	58.2	18.6	27.9	34.65	29.625	38.325	42.225	23.55	16.5	39.45	32.25	42.075	36.6	45.9	34.95	33.075	35.475	39.45
30.75	26.625	58.05	18.45	27.9	34.65	29.775	38.475	42.15	23.55	16.5	39.375	32.25	42.225	36.525	46.2	35.1	33.15	35.55	39.3
30.75	26.925	57.9	18.375	27.9	34.725	29.85	38.625	42.075	23.625	16.425	39.3	32.25	42.3	36.525	46.2	35.25	33.525	35.625	39.15
30.825	27	57.75	18.3	27.9	34.725	29.925	38.55	41.85	23.85	16.35	39.225	32.25	42.375	36.675	46.275	35.325	33.6	35.625	39.075
30.9	27.15	57.525	18.15	27.825	34.8	29.925	38.475	41.85	23.775	16.35	39.15	32.4	42.375	36.75	46.275	35.4	33.675	35.625	38.925
31.05	27.075	57.375	18	27.825	34.575	30	38.325	41.7	23.85	16.5	39.225	32.4	42.45	36.675	46.425	35.475	33.825	35.475	39
31.125	27.075	57.225	17.925	27.825	34.425	30.075	38.175	41.7	23.775	16.725	39.3	32.475	42.45	36.6	46.5	35.475	33.975	35.325	39.075
31.125	27.075	56.625	17.325	27.825	34.425	30.675	38.475	41.625	23.55	16.875	39.375	32.55	42.15	36.525	46.575	35.475	34.125	35.175	39.15
31.275	27	56.475	17.25	27.825	34.425	30.75	38.625	41.625	23.475	17.025	39.45	32.55	42.075	36.525	46.65	35.4	34.275	35.1	39.375
31.275	27	56.325	17.1	27.825	34.35	30.75	38.7	41.625	23.475	17.1	39.45	32.475	42.15	36.525	46.65	35.325	34.35	35.1	39.525
31.275	27	56.175	17.025	27.825	34.35	30.825	38.85	41.625	23.4	17.175	39.45	32.475	42.225	36.6	46.65	35.325	34.575	35.025	39.6
31.275	26.925	56.025	16.95	27.825	34.35	30.975	38.85	41.7	23.4	17.175	39.45	32.55	42.15	36.375	46.95	35.4	34.65	35.025	39.75
31.35	26.775	55.875	16.8	27.825	34.275	31.05	38.775	41.775	23.25	17.175	39.45	32.55	42.15	36.375	46.95	35.4	34.725	35.025	39.975
31.35	26.7	55.725	16.725	27.825	34.275	31.125	38.7	41.85	23.325	17.325	39.525	32.55	41.925	36.225	47.1	35.4	34.875	34.95	40.05
31.425	26.7	55.65	16.65	27.825	34.275	31.2	38.625	41.925	23.25	17.475	39.6	32.55	41.925	36.225	47.1	35.475	34.95	34.875	40.125
31.5	26.55	55.35	16.5	27.825	34.125	31.2	38.55	41.925	23.175	17.475	39.675	32.475	41.85	36.15	47.1	35.475	35.175	34.725	40.125
31.575	26.55	55.2	16.35	27.825	34.125	30.975	38.1	42	23.1	17.55	39.675	32.55	41.925	36.15	47.1	35.55	35.475	34.65	40.2
31.65	26.55	55.05	16.275	27.75	34.05	30.825	38.025	42	23.025	17.625	39.825	32.7	42.075	36.15	47.25	35.625	35.55	34.425	40.275
31.65	26.55	54.9	16.2	27.75	34.05	30.75	38.025	42.075	22.95	17.625	39.825	32.775	42.15	36.15	47.25	35.55	35.775	34.35	40.35
31.8	26.475	54.6	15.975	27.675	34.125	30.675	38.025	41.85	22.8	17.625	39.9	32.775	42.15	36.15	47.325	35.475	35.925	34.35	40.425
31.8	26.55	54.375	15.825	27.675	34.125	30.825	37.95	41.775	22.725	17.925	39.9	32.85	42.375	36.15	47.325	35.475	36.075	34.425	40.425
32.1	26.475	54.225	15.675	27.675	34.125	30.975	37.875	41.7	22.65	18	39.9	32.85	42.45	36.075	47.4	35.475	36.225	34.575	40.5
32.1	26.475	54.075	15.6	27.675	34.125	31.05	37.875	41.7	22.5	18.075	39.9	32.85	42.6	36.075	47.4	35.55	36.45	34.725	40.425
32.175	26.4	53.925	15.225	27.675	34.125	31.125	37.8	41.4	22.65	18.075	39.9	32.925	42.6	36	47.475	35.625	36.6	34.95	40.5
32.25	26.4	53.85	15.075	27.675	34.125	31.35	39	41.25	22.65	18.15	39.9	33	42.675	35.925	47.475	35.7	36.75	35.1	40.5
32.4	26.55	53.775	14.925	27.675	34.125	31.425	39.3	41.175	22.725	18.3	39.9	33.075	42.825	35.925	47.4	35.775	36.9	35.175	40.575
32.55	26.625	53.7	14.775	27.675	34.125	31.5	39.375	40.95	22.725	18.375	39.9	33	42.9	35.85	47.475	35.85	36.975	35.25	40.65
32.55	26.625	53.625	14.625	27.6	34.125	31.575	39.525	41.1	22.65	18.525	39.9	33	42.9	35.85	47.475	35.925	37.125	35.325	40.725
32.625	26.625	53.475	14.475	27.45	34.275	31.575	39.675	41.325	22.425	18.675	39.45	33.075	42.975	35.85	47.4	36.075	37.2	35.4	40.725
32.7	26.85	53.4	14.325	27.375	34.35	31.725	40.125	41.325	22.425	18.675	39.45	33.15	42.975	35.85	47.4	36.225	37.275	35.475	40.725
32.7	26.925	53.325	14.175	27.375	34.425	31.875	40.35	41.325	22.425	18.675	39.375	33.15	43.05	35.775	47.325	36.3	37.35	35.175	40.8
32.55	26.625	53.175	14.025	27.3	34.5	31.875	40.5	41.325	22.35	18.675	39.3	33.225	43.05	35.775	47.325	36.45	37.425	35.025	40.8
32.55	26.475	53.1	13.875	27.3	34.575	31.95	40.725	41.4	22.2	18.825	39.225	33.3	43.05	36.075	47.25	36.45	37.5	34.95	40.8
32.55	26.4	53.025	13.725	27.3	34.575	32.25	40.95	41.4	22.125	18.9	39.15	33.375	43.05	36.075	47.25	36.6	37.5	34.8	40.8
32.475	26.25	52.725	13.05	27.3	34.575	32.4	41.025	41.4	22.05	18.975	39.15	33.375	43.05	36.075	47.325	36.75	37.5	34.65	40.8
32.4	26.175	52.575	12.825	27.3	34.575	32.55	41.1	41.4	22.05	19.05	39.375	33.45	43.125	36.075	47.4	36.9	37.425	34.65	40.95
32.4	26.1	52.425	12.6	27.3	34.575	32.625	41.175	41.475	21.9	19.125	39.45	33.45	43.2	36.075	47.4	36.9	37.275	34.65	41.1
32.325	26.025	52.35	12.45	27.3	34.575	32.7	41.25	41.625	21.825	19.2	39.6	33.6	43.2	36.15	47.475	36.975	37.125	34.725	41.175
32.175	26.025	52.425	12.3	27.3	34.575	32.775	41.25	41.775	21.825	19.2	39.675	33.6	43.2	36.3	47.55	36.975	36.9	34.8	41.325
32.175	25.8	52.575	12.15	27.3	34.575	32.925	41.25	42	21.75	19.2	39.675	33.6	43.2	36.375	47.625	37.125	36.75	34.8	41.4

## Sheet: Figure 2h
0 min	Sample1	Sample2	Sample3		90 min	P values
Ⅱ	1.073	1.001	1.001		Ⅱ with Ⅲ	0.000180498
Ⅲ	1.021	1.001	1.001
					Ⅲ	P values
30 min	Sample1	Sample2	Sample3		60 min with 90 min	0.002
Ⅱ	19.1112	8.15457	12.1549
Ⅲ	17.0356	23.9156	10.4577
60 min	Sample1	Sample2	Sample3
Ⅱ	12.3422	18.357	6.2148
Ⅲ	73.1261	64.2486	83.1458
90 min	Sample1	Sample2	Sample3
Ⅱ	33.8058	25.8278	20.856
Ⅲ	108.438	118.388	101.54

## Sheet: Figure 2i
X1	Y1	X2	Y2	X3	Y3	X4	Y4	X5	Y5	X6	Y6	X7	Y7	X8	Y8	X9	Y9	X10	Y10	X11	Y11	X12	Y12	X13	Y13	X14	Y14	X15	Y15	X16	Y16	X17	Y17	X18	Y18	X19	Y19	X20	Y20	X21	Y21	X22	Y22	X23	Y23	X24	Y24	X25	Y25
22	804	500	631	652	482	356	507	408	510	321	563	841	1048	867	869	238	854	238	854	445	635	401	636	321	685	308	700	275	712	416	723	296	608	240	659	461	450	442	432	436	403	305	488	34	624	247	539	406	391
24	803	500	629	652	481	356	506	408	510	323	562	840	1046	865	866	237	854	237	854	444	635	402	634	320	683	308	700	275	710	416	721	298	608	242	658	461	448	441	430	437	401	303	489	38	628	249	538	407	392
25	802	502	629	654	480	357	505	411	506	324	561	841	1045	864	868	242	852	242	852	448	633	401	633	323	682	309	698	277	710	418	721	300	605	243	656	464	447	444	430	438	400	306	489	36	623	248	536	408	390
26	801	504	627	656	479	359	503	411	506	325	560	841	1042	870	866	242	852	242	852	447	633	405	632	322	680	310	696	280	709	419	721	302	605	243	656	463	448	444	430	439	397	307	487	36	621	249	536	410	388
26	800	504	627	655	477	362	502	412	504	325	559	844	1040	870	864	242	851	242	851	448	631	405	631	326	678	314	696	278	709	420	719	302	604	247	654	467	446	446	430	440	397	309	484	40	622	251	535	411	388
27	800	505	626	656	476	361	503	416	504	331	555	845	1043	871	862	244	850	244	850	450	631	408	629	326	680	317	695	281	707	420	717	304	602	247	653	469	444	446	429	441	397	309	484	40	619	254	533	413	386
29	800	506	625	658	476	363	500	416	503	332	556	848	1038	872	861	244	850	244	850	451	631	409	629	327	678	318	694	282	704	422	713	306	602	249	652	467	444	449	427	443	396	312	483	42	620	256	532	416	385
31	798	508	624	659	474	364	501	416	504	329	555	846	1040	871	860	245	846	245	846	453	627	407	627	329	677	317	691	282	706	422	715	307	603	249	652	468	443	450	426	443	396	311	483	42	619	257	532	416	384
32	798	508	621	660	471	367	498	417	502	332	555	848	1040	878	860	248	848	248	848	454	624	416	624	329	677	319	692	284	704	422	714	308	599	249	652	470	441	450	425	449	395	313	481	44	615	256	531	416	384
32	798	509	621	661	474	367	497	421	502	337	553	851	1035	874	858	249	848	249	848	455	628	413	627	329	675	319	694	285	703	425	713	309	599	253	650	472	440	453	422	447	395	315	479	46	615	260	527	418	383
34	798	510	620	662	471	370	497	422	501	335	551	851	1036	878	858	250	846	250	846	456	625	412	625	332	674	322	690	285	703	426	713	310	596	252	650	474	438	453	422	449	393	317	480	45	615	260	528	419	382
34	798	512	621	664	472	369	496	422	498	336	552	852	1035	877	853	250	846	250	846	455	624	414	623	332	673	321	690	289	701	426	711	310	598	254	650	473	436	455	421	449	390	318	477	47	614	261	526	422	380
34	795	512	620	664	468	372	495	426	495	337	551	852	1033	877	854	250	845	250	845	459	623	415	623	335	673	323	688	291	700	430	711	312	596	255	646	478	436	455	421	449	390	319	477	49	613	262	526	421	381
35	794	513	619	664	469	373	493	424	495	339	550	855	1031	883	856	252	845	252	845	461	621	417	623	334	669	325	687	293	699	430	709	314	596	257	646	480	436	457	419	453	387	320	478	52	613	262	525	423	378
38	794	514	618	668	470	373	493	426	496	339	552	854	1034	882	854	253	841	253	841	459	621	418	624	337	670	326	687	293	695	431	709	315	596	257	646	478	436	458	419	452	389	321	478	52	613	263	522	428	377
39	795	516	617	667	468	375	491	429	494	341	546	856	1028	881	853	255	842	255	842	461	620	419	621	338	670	326	686	293	696	433	707	314	595	260	646	478	432	460	418	454	390	324	475	53	611	265	522	426	377
40	794	517	616	669	466	376	492	429	493	342	547	857	1026	880	850	254	840	254	840	465	618	420	620	338	668	329	684	293	696	434	707	316	592	260	642	480	432	460	415	455	385	321	474	54	611	267	518	425	376
40	794	517	615	670	465	376	489	431	492	344	546	858	1025	883	849	255	841	255	841	463	618	420	618	338	666	331	680	295	694	434	705	318	592	259	643	481	433	460	415	457	384	325	473	56	611	266	521	429	373
40	792	519	615	670	466	378	489	430	492	347	545	859	1028	884	844	255	838	255	838	466	619	421	617	342	665	332	680	295	694	435	704	318	592	262	642	482	430	462	414	458	383	325	475	58	608	268	521	427	376
41	791	518	615	671	464	379	488	434	493	343	544	857	1027	879	847	257	839	257	839	465	616	423	617	339	665	333	680	297	694	436	705	318	592	262	641	483	432	464	414	458	384	325	471	58	608	266	518	429	374
42	790	520	613	671	462	381	486	434	490	345	543	862	1024	886	845	259	840	259	840	468	617	425	615	342	665	333	682	297	694	438	703	322	589	265	641	488	429	464	414	460	383	325	471	60	606	267	517	431	372
45	790	520	612	671	462	381	489	435	488	347	539	862	1027	884	842	259	838	259	838	468	616	425	614	345	663	333	677	301	691	438	703	323	590	265	639	489	428	468	410	461	383	327	469	62	605	269	517	433	371
44	789	522	611	673	459	381	486	434	487	347	541	864	1022	890	842	261	837	261	837	469	614	426	615	345	662	337	680	301	688	438	701	324	587	267	638	488	429	468	410	462	381	327	467	64	603	271	516	433	371
44	789	522	610	675	460	383	481	435	490	351	543	861	1017	887	842	262	838	262	838	471	613	428	613	347	662	336	676	302	688	441	701	324	586	267	639	490	428	468	410	464	381	331	469	64	603	272	517	432	371
46	789	524	609	675	459	386	484	438	486	347	541	865	1018	888	841	264	836	264	836	472	612	426	610	347	661	338	674	301	690	442	698	327	584	270	638	492	427	470	410	468	377	331	469	62	604	275	514	433	371
47	788	524	609	676	459	386	484	440	486	353	542	866	1023	888	838	264	835	264	835	471	611	428	612	349	659	337	673	304	687	442	697	326	585	269	639	490	425	471	410	467	377	332	465	64	603	275	515	432	370
49	788	525	609	676	457	388	482	442	488	350	536	867	1017	888	835	266	835	266	835	473	613	429	609	349	658	341	674	305	687	442	697	327	584	271	635	492	424	472	408	469	377	336	464	64	603	275	513	436	367
49	787	526	608	676	457	387	482	440	487	353	537	866	1017	890	838	265	834	265	834	473	610	428	610	350	656	341	672	305	686	444	697	327	584	270	634	492	423	472	408	468	377	335	466	66	601	276	514	438	366
48	787	527	607	677	455	389	477	438	482	353	539	868	1014	894	835	269	833	269	833	472	607	432	609	351	657	342	672	307	686	445	696	328	582	272	632	494	420	473	407	470	376	335	465	67	601	274	510	438	366
49	786	526	606	678	454	390	478	440	482	356	539	869	1015	893	834	268	832	268	832	476	608	432	606	353	656	343	668	307	682	446	694	330	580	274	631	494	422	476	403	469	374	340	464	66	599	278	509	440	365
50	786	528	605	680	454	390	477	445	480	358	537	871	1014	894	830	269	831	269	831	475	605	434	606	353	655	344	668	309	681	447	695	331	580	273	631	496	420	476	404	471	374	339	463	68	598	282	510	441	363
50	786	528	603	680	453	391	475	446	482	359	533	869	1013	894	834	271	830	271	830	475	605	435	604	353	654	343	668	309	681	448	695	331	579	275	631	497	420	476	404	472	372	337	462	71	597	282	510	441	364
52	785	530	603	681	451	393	474	446	479	356	535	875	1010	898	830	270	830	270	830	477	603	435	603	356	651	344	666	310	681	450	693	333	576	276	629	499	418	478	402	473	371	339	459	70	599	281	507	445	364
52	784	530	603	682	451	393	475	446	480	361	531	871	1012	896	828	271	831	271	831	479	603	437	604	355	651	345	666	310	679	450	691	333	575	277	629	499	417	478	402	477	367	340	462	72	599	283	509	445	362
53	782	531	601	683	449	395	473	447	478	363	530	875	1011	899	828	272	828	272	828	479	603	438	602	356	650	347	666	311	678	450	689	334	576	275	627	500	415	479	402	477	367	345	459	72	595	285	507	445	362
53	782	531	599	683	449	395	472	446	477	359	530	874	1006	902	828	271	825	271	825	481	602	437	600	357	650	347	664	313	677	450	689	334	574	278	625	500	415	479	402	477	368	342	458	70	595	285	506	446	360
57	782	532	599	684	447	397	471	449	476	363	530	874	1004	900	824	272	826	272	826	481	601	438	601	359	648	348	662	315	676	451	687	337	572	279	624	503	415	483	398	479	366	345	458	74	595	286	506	447	360
56	780	534	599	684	448	397	467	452	475	365	529	876	1008	902	822	273	827	273	827	482	599	441	599	359	646	349	662	315	676	452	687	340	571	281	626	504	412	483	398	479	365	345	455	74	595	287	504	448	358
57	781	536	596	685	445	399	469	451	474	363	525	877	1004	904	820	273	824	273	824	483	599	442	598	361	647	350	662	315	676	452	685	338	572	281	624	505	412	486	396	480	364	345	453	75	593	290	500	451	356
58	780	535	597	687	444	401	467	452	472	367	529	877	1006	901	820	277	825	277	825	483	597	440	599	365	646	355	660	317	674	455	683	338	570	283	623	506	415	486	396	482	364	350	453	78	591	287	503	451	356
58	778	536	595	687	444	403	466	456	474	363	531	877	1003	905	816	280	824	280	824	484	596	446	596	363	642	354	657	319	674	457	683	341	570	285	623	507	410	488	394	483	363	349	452	80	590	290	501	453	355
57	778	536	595	687	442	402	465	457	470	366	526	883	999	906	816	278	821	278	821	486	595	446	595	365	644	352	657	321	672	456	681	342	568	287	623	510	410	488	394	486	360	352	453	80	590	295	501	456	354
60	777	538	593	689	443	403	464	458	468	368	526	881	1004	908	817	279	820	279	820	489	593	446	595	365	643	353	655	322	672	458	677	342	565	286	621	508	408	490	392	487	360	351	452	82	589	295	501	453	354
61	778	538	592	689	441	402	463	458	468	371	525	882	1002	906	814	279	821	279	821	486	595	448	593	365	640	355	656	324	668	459	681	342	566	286	618	510	408	490	392	487	360	355	453	83	589	294	498	455	354
62	777	540	591	690	441	405	460	458	466	370	523	881	998	908	812	281	819	281	819	488	593	447	592	366	640	355	655	323	668	458	680	344	564	288	617	511	406	490	392	487	359	353	447	80	586	295	497	457	354
63	774	540	591	691	440	407	464	460	468	372	520	882	992	908	820	281	817	281	817	490	588	447	590	367	638	356	654	324	668	463	678	345	564	290	616	510	406	490	392	487	359	356	448	84	586	294	493	458	352
63	775	540	588	691	437	408	462	460	464	372	521	884	997	907	810	281	817	281	817	491	587	450	592	369	638	358	654	325	667	462	677	346	563	288	616	513	406	493	389	490	358	357	445	86	585	294	494	459	350
66	774	542	589	693	437	407	461	463	464	376	522	881	994	908	808	283	817	283	817	492	589	452	590	368	636	359	651	325	667	462	677	345	562	291	615	515	404	493	388	491	357	355	446	87	584	296	494	461	348
63	772	542	587	693	437	408	458	462	461	373	519	889	992	908	808	283	814	283	814	493	589	452	588	371	634	361	649	325	667	461	675	348	559	291	614	515	402	494	388	491	355	358	444	89	583	299	490	461	348
65	773	543	587	694	437	412	459	463	461	375	517	885	990	916	806	286	813	286	813	493	587	453	586	371	636	361	649	329	661	462	674	348	560	291	614	516	403	495	385	491	355	358	445	89	582	299	493	462	346
67	772	544	585	696	434	413	457	464	461	375	513	884	989	914	806	287	814	287	814	495	587	455	586	371	633	362	649	329	660	466	674	351	557	294	612	516	400	495	385	491	355	359	444	89	581	300	492	461	346
67	771	544	585	695	434	412	456	466	458	379	514	889	993	912	806	287	812	287	812	495	585	456	584	374	632	363	646	331	659	467	672	350	559	294	610	519	400	496	384	493	355	361	443	91	579	299	490	463	345
68	770	546	583	696	432	415	455	466	458	377	515	893	988	916	802	288	813	288	813	496	583	458	581	375	628	365	644	331	659	467	671	352	557	295	608	520	398	498	382	497	351	362	441	91	579	305	491	465	343
68	770	546	583	697	433	415	454	466	454	379	514	891	985	912	797	289	811	289	811	497	582	459	581	377	631	366	643	332	659	468	669	354	555	297	609	524	399	498	382	499	351	364	441	90	579	303	488	466	342
67	770	547	582	698	431	414	453	468	455	381	513	892	982	916	798	289	809	289	809	499	581	458	581	376	628	366	642	333	656	470	668	354	552	298	608	520	398	500	380	499	351	365	439	91	579	306	485	468	341
69	768	548	581	699	430	416	450	468	454	381	513	893	984	917	800	290	808	290	808	501	582	461	581	375	628	367	642	333	656	469	669	354	554	299	606	520	396	500	380	499	347	365	438	93	577	305	486	468	340
69	768	549	580	699	429	419	450	470	456	384	511	895	983	918	795	290	808	290	808	499	578	460	579	379	627	371	640	334	656	469	663	357	552	300	605	524	393	502	378	501	347	369	436	94	576	306	485	471	338
69	767	549	580	699	429	420	451	472	454	385	511	896	979	920	794	292	805	292	805	502	578	461	577	380	626	371	640	338	653	476	666	356	549	300	606	524	392	502	377	501	344	369	435	94	576	308	484	469	338
71	767	552	577	700	429	423	448	474	453	387	506	895	978	917	796	296	806	296	806	504	575	461	577	383	625	371	640	341	652	472	665	360	551	296	606	526	392	504	376	502	343	371	433	96	574	311	482	470	338
73	765	550	575	702	426	420	448	472	451	387	509	897	978	922	792	295	805	295	805	503	575	462	578	383	626	373	637	341	651	474	663	360	550	294	603	526	390	506	375	503	343	372	435	99	573	310	482	472	336
72	765	556	566	702	425	422	446	476	450	387	507	901	976	922	792	296	804	296	804	505	575	463	573	382	621	373	636	341	651	476	663	360	546	299	603	530	390	506	374	506	343	371	435	100	572	308	480	474	335
74	763	553	575	703	424	424	445	478	450	387	503	897	976	918	788	294	801	294	801	507	573	466	574	385	622	375	636	344	648	474	660	362	546	298	603	530	388	508	372	509	343	372	429	102	571	309	477	477	334
75	763	554	575	704	423	427	444	479	446	391	505	899	976	922	787	295	802	295	802	507	572	466	571	384	622	375	634	344	648	476	660	363	546	298	601	530	386	510	370	507	341	376	430	100	569	313	478	475	331
77	759	554	575	704	422	427	444	482	447	394	505	903	971	924	786	298	802	298	802	507	572	466	572	385	620	377	634	346	646	479	659	364	545	296	601	532	388	510	369	507	339	375	430	102	567	314	478	479	330
75	763	556	573	706	421	428	442	482	446	391	505	900	972	926	786	298	798	298	798	509	567	467	568	387	617	377	631	346	646	476	658	364	542	306	598	534	383	510	368	509	337	378	428	102	567	316	478	480	332
78	763	554	573	707	421	430	439	482	444	392	503	902	970	924	780	300	798	300	798	509	568	469	568	387	616	379	631	347	642	478	654	366	540	307	596	531	384	512	366	510	337	378	424	103	563	316	476	481	328
78	759	557	569	708	418	429	442	482	441	393	501	902	968	923	780	301	797	301	797	511	567	469	564	387	616	377	630	349	641	477	655	368	538	309	598	534	384	512	366	512	335	377	425	106	561	315	472	482	328
79	758	557	571	710	410	431	442	482	442	395	501	900	973	928	780	301	797	301	797	510	567	469	565	388	615	378	630	349	642	478	655	368	538	310	594	536	382	512	369	512	335	379	424	105	563	318	473	482	328
79	758	559	569	708	416	433	438	483	440	395	500	904	970	927	778	303	794	303	794	511	565	472	565	387	612	383	627	349	642	482	654	370	538	310	593	537	380	514	367	516	333	379	421	108	563	321	470	482	326
80	757	559	568	710	416	431	434	487	440	397	498	905	966	928	774	304	796	304	796	513	562	473	563	390	612	381	626	355	638	483	655	371	536	313	592	535	377	515	366	514	335	381	424	110	562	322	469	482	325
82	758	560	565	712	414	434	437	485	440	397	497	907	964	927	777	303	795	303	795	514	563	473	564	391	612	384	625	356	638	484	651	370	536	315	592	537	379	516	364	515	333	381	422	110	560	324	469	485	323
83	756	562	565	711	414	436	437	487	437	397	497	907	962	929	775	306	794	306	794	515	564	474	563	394	610	385	624	355	636	482	652	372	535	314	590	540	378	518	362	516	333	383	421	112	559	324	469	484	324
84	755	563	564	713	413	437	433	487	436	397	496	909	959	930	773	306	790	306	790	516	560	474	560	393	610	386	623	355	636	483	651	373	534	315	590	540	374	518	362	517	332	383	418	110	561	328	469	484	323
86	755	562	563	713	412	437	432	491	437	399	495	907	956	931	771	307	790	307	790	517	560	475	558	395	606	388	622	357	636	486	648	375	533	318	587	542	372	521	360	518	331	388	419	114	561	327	469	486	321
84	753	564	561	714	411	437	432	490	436	401	494	908	960	930	766	308	792	308	792	518	559	477	557	396	606	388	622	359	634	488	648	376	530	318	586	544	375	522	358	523	327	386	419	114	560	328	466	487	320
85	752	563	561	713	411	439	431	494	435	403	493	909	951	934	767	311	790	311	790	519	557	478	556	398	605	389	620	360	633	488	643	376	529	318	586	544	374	523	357	523	325	389	417	115	559	328	467	490	319
86	753	565	559	715	409	442	428	490	431	405	493	913	956	932	766	312	787	312	787	521	555	477	555	397	604	391	618	360	633	492	642	378	528	321	585	547	371	524	355	522	326	391	415	116	558	329	463	492	316
88	751	567	558	717	407	442	429	492	432	406	492	910	952	934	766	311	787	311	787	521	555	477	552	399	602	391	617	363	630	488	640	379	527	321	584	546	370	526	354	524	323	390	416	118	555	330	463	493	315
89	749	567	557	716	406	442	428	494	430	405	491	912	956	934	764	313	787	313	787	528	564	480	553	399	602	391	616	360	631	489	643	380	527	322	584	546	368	526	353	525	321	390	413	118	554	331	463	493	315
89	749	566	556	717	405	444	428	494	431	406	487	912	950	934	765	314	786	314	786	522	553	482	552	401	602	393	618	361	631	490	639	380	525	322	584	547	369	526	353	526	322	392	413	118	554	332	463	495	314
89	749	568	555	717	403	442	423	496	429	407	487	917	954	938	761	316	785	316	785	525	555	483	552	401	600	393	616	363	630	492	641	383	524	324	583	551	368	528	352	529	323	394	413	118	554	333	461	497	312
89	747	570	553	719	402	448	428	497	428	411	485	916	949	933	758	317	785	317	785	525	552	483	550	403	600	396	614	365	628	494	639	385	522	325	580	551	368	530	352	529	319	394	412	121	549	333	461	497	312
91	746	569	553	720	402	448	422	498	427	412	485	915	948	938	758	318	785	318	785	526	551	484	549	403	598	396	614	367	626	494	637	383	523	327	580	551	364	531	350	529	319	395	411	123	550	336	460	498	311
92	747	570	553	720	399	448	421	499	425	412	485	914	947	935	758	318	781	318	781	526	547	486	547	403	600	397	612	367	625	496	636	384	522	328	580	554	365	532	350	535	317	397	411	124	549	337	459	499	311
94	745	572	550	722	399	449	420	502	423	414	483	922	945	938	756	319	781	319	781	529	547	488	547	405	595	398	611	369	623	498	633	388	521	328	579	555	365	534	349	533	315	397	409	125	548	337	458	499	310
95	745	572	549	722	399	449	421	501	423	415	482	917	944	944	756	320	782	320	782	529	547	487	547	405	594	399	610	370	623	497	633	387	520	332	577	556	364	534	347	535	315	398	409	125	548	341	453	500	309
94	744	572	548	723	397	451	418	504	424	417	481	918	942	940	751	320	781	320	781	529	546	487	545	407	594	399	610	371	622	498	635	388	518	332	576	557	362	534	346	537	312	399	407	125	547	341	453	501	309
95	745	572	549	723	396	450	417	503	422	419	479	918	942	946	755	321	781	321	781	530	545	488	545	408	593	401	608	369	622	497	633	388	519	334	576	558	362	536	346	537	313	401	406	128	545	343	451	501	308
96	743	576	547	726	395	454	417	504	420	417	480	920	942	938	748	323	779	323	779	531	545	488	543	409	594	403	608	371	620	504	636	390	516	334	573	559	362	537	344	535	314	402	405	128	545	343	451	503	307
96	742	576	547	725	393	457	418	504	419	421	481	923	940	944	750	324	778	324	778	535	543	490	543	412	592	404	606	371	620	503	631	393	516	335	571	562	360	540	342	537	313	403	401	128	545	343	452	504	305
98	741	576	544	726	392	456	415	504	420	420	481	925	938	944	748	324	779	324	779	533	540	490	542	411	591	405	604	375	619	502	629	392	515	336	573	560	359	541	340	537	310	405	404	130	543	344	451	507	305
98	739	578	543	727	391	458	417	507	420	419	479	923	938	942	746	324	777	324	777	535	540	493	541	414	593	405	602	374	618	503	626	393	513	337	574	564	358	541	340	539	309	404	401	131	543	346	448	510	304
99	739	578	543	727	390	458	411	509	415	420	477	923	935	950	747	326	775	326	775	536	538	495	541	413	590	406	603	377	615	506	629	394	513	338	572	564	356	542	340	539	309	409	401	132	542	346	448	511	303
102	739	580	541	729	388	460	412	509	414	423	473	925	936	948	745	327	775	327	775	537	538	496	538	415	588	407	602	378	614	504	628	396	511	339	570	564	355	543	340	543	307	406	401	135	540	352	445	511	302
101	739	580	540	729	387	461	413	510	416	423	474	928	937	946	744	330	775	330	775	538	535	496	538	415	588	408	601	378	614	506	627	396	510	340	570	563	354	546	339	544	306	410	400	135	540	350	445	513	300
102	737	581	537	730	387	462	412	512	417	422	475	926	935	947	744	329	775	329	775	539	535	495	538	416	587	412	600	381	611	510	625	397	511	340	570	566	353	546	338	544	306	409	399	136	537	350	446	513	300
102	736	580	539	731	386	463	408	515	413	423	474	928	929	944	740	332	771	332	771	539	537	498	534	417	586	411	600	381	612	509	627	399	508	344	571	569	353	546	338	545	307	411	396	138	537	352	445	514	300
102	737	581	539	731	386	466	408	515	412	426	473	932	932	952	742	332	772	332	772	541	534	500	533	418	586	413	598	383	612	510	627	402	507	343	567	571	352	548	336	548	305	414	397	138	537	352	445	516	297
104	735	582	537	732	384	465	410	518	410	431	470	931	931	947	738	333	772	333	772	542	534	499	531	419	583	413	598	382	611	513	626	400	508	344	566	572	352	549	336	548	304	414	397	137	536	354	441	520	294
105	735	582	536	733	383	465	408	518	411	427	471	930	928	952	738	333	770	333	770	541	534	501	534	421	582	415	596	383	610	514	625	400	507	343	567	574	352	549	336	547	307	415	393	138	536	355	444	519	295
106	734	583	535	735	382	469	406	520	407	429	469	931	929	952	736	336	769	336	769	546	532	503	532	423	582	416	595	385	608	516	623	402	506	345	565	574	351	549	335	549	303	415	393	140	536	356	441	522	294
108	732	585	533	736	380	469	406	520	408	429	468	932	925	950	735	336	768	336	768	546	533	504	531	423	582	419	593	389	606	518	623	403	504	348	562	576	347	550	334	551	301	417	395	140	535	356	441	522	293
107	733	585	531	735	379	470	404	522	408	431	469	933	924	949	731	338	766	338	766	546	531	506	531	423	581	418	594	387	607	518	621	405	505	348	563	578	348	552	333	553	300	419	393	141	535	358	440	523	293
109	731	586	531	737	377	472	405	522	407	433	468	934	928	948	734	338	766	338	766	545	529	507	530	425	578	419	592	387	606	518	619	404	503	350	562	580	346	554	332	553	301	419	392	143	534	360	440	522	292
110	731	586	531	738	377	471	402	523	405	433	468	935	921	954	728	339	766	339	766	547	529	504	529	425	577	421	592	389	606	518	614	408	502	350	561	580	346	556	332	556	297	422	391	145	533	362	438	526	290
112	730	588	528	738	376	472	399	525	406	431	463	936	920	954	730	341	765	341	765	549	527	510	526	428	578	423	592	391	604	518	617	410	501	352	560	578	346	556	330	557	297	420	389	146	533	362	438	527	290
112	729	588	529	739	375	475	401	523	404	433	463	939	921	953	730	340	765	340	765	550	527	508	527	428	576	423	590	391	604	519	616	409	500	353	558	583	342	558	330	557	296	422	389	149	532	363	437	527	290
114	729	590	526	740	373	476	400	525	404	438	465	939	921	956	728	343	763	343	763	550	525	508	526	427	575	423	590	393	601	520	616	410	499	353	557	582	342	559	329	558	297	423	388	152	531	364	436	528	288
114	728	588	529	741	373	477	397	528	402	435	465	941	920	955	728	344	762	344	762	553	523	509	523	431	576	423	589	393	601	519	615	411	497	352	556	582	342	560	328	559	297	426	385	152	531	365	435	529	288
115	727	592	526	743	373	476	398	528	403	438	464	941	918	960	728	345	761	345	761	553	522	509	523	431	572	425	588	395	598	521	615	412	498	356	557	582	342	562	325	561	297	427	388	153	529	365	435	530	287
114	727	592	525	743	372	478	398	532	404	439	461	941	916	957	725	345	759	345	759	554	521	510	519	431	573	425	586	395	598	522	613	414	498	356	557	584	342	562	325	561	296	427	384	154	528	368	435	532	284
116	727	592	524	743	371	481	396	528	402	438	463	941	912	958	726	344	761	344	761	553	520	512	521	432	574	425	586	397	600	522	614	414	498	357	555	584	342	564	325	563	294	428	385	155	528	368	435	532	285
116	726	593	523	744	370	482	395	532	402	439	465	943	917	958	724	345	760	345	760	555	521	513	521	434	572	427	586	399	598	525	608	416	494	357	555	590	340	564	325	565	294	429	386	155	528	370	432	535	284
117	726	594	523	745	368	482	393	534	400	441	463	944	913	961	720	349	758	349	758	557	523	515	520	433	570	430	584	397	598	524	608	416	496	359	554	588	338	565	326	565	293	429	383	156	528	371	432	536	283
117	725	594	522	746	368	483	395	536	398	443	461	943	914	960	717	348	758	348	758	559	520	516	521	435	570	433	581	397	597	526	609	418	494	361	554	589	337	567	324	565	291	431	382	160	527	372	431	538	283
118	723	596	521	748	367	485	394	536	399	444	459	949	914	964	719	350	757	350	757	557	520	517	519	437	569	432	580	399	596	530	607	418	493	361	553	589	337	568	324	566	290	432	384	160	523	372	431	540	282
120	723	596	521	748	365	487	393	537	397	447	458	945	908	964	717	353	756	353	756	559	520	519	518	439	569	433	580	401	595	528	607	421	492	363	552	591	336	568	324	567	290	433	381	160	523	374	429	541	281
121	721	599	519	751	365	487	393	538	398	448	457	949	910	967	718	353	754	353	754	563	519	518	517	439	569	434	578	405	593	530	604	422	491	365	551	594	335	569	323	572	287	436	379	162	521	374	428	544	280
120	723	598	519	751	364	487	391	537	397	446	459	948	906	965	716	353	754	353	754	560	516	519	514	440	567	435	578	407	592	532	604	422	489	364	549	594	335	571	322	573	289	437	381	162	521	375	428	544	280
123	723	600	518	752	363	490	389	540	396	447	458	949	911	966	717	353	752	353	752	563	516	521	516	441	567	437	580	405	592	534	604	422	490	365	547	594	335	572	320	575	289	437	381	163	520	377	428	544	278
123	723	601	518	752	362	492	389	539	394	447	457	951	904	964	710	354	752	354	752	561	515	520	513	443	566	437	578	408	590	530	601	424	489	367	547	596	334	575	319	575	289	439	377	166	518	378	427	545	279
124	720	601	516	753	361	491	391	542	392	448	457	953	905	964	710	357	751	357	751	563	515	521	513	443	562	439	576	408	590	533	601	426	486	368	547	596	334	576	318	577	285	441	379	166	517	381	426	546	278
124	720	603	517	753	361	491	388	542	394	451	455	951	904	968	711	357	750	357	750	565	515	522	514	444	564	441	575	409	589	530	601	426	486	369	545	600	332	577	318	577	285	441	376	166	518	383	423	546	278
124	718	604	515	755	359	494	387	542	394	453	452	947	900	972	708	357	749	357	749	567	514	523	514	447	562	440	575	410	588	534	602	426	488	371	547	600	332	577	317	577	284	443	376	166	518	384	423	546	278
126	718	604	516	755	359	496	386	544	393	452	453	953	900	970	710	358	748	358	748	567	513	526	511	447	562	441	573	413	583	534	602	428	486	369	545	601	329	578	317	579	283	443	373	167	518	381	423	551	275
126	717	604	514	757	358	495	385	545	390	453	453	953	899	972	712	361	750	361	750	567	511	525	510	447	560	443	570	412	583	536	604	429	484	373	544	601	328	579	316	581	282	444	372	168	515	384	420	551	274
127	718	606	513	757	357	498	385	547	392	455	451	957	900	970	703	359	746	359	746	569	507	526	510	449	560	444	569	413	584	537	602	430	483	374	543	604	326	580	316	584	279	445	373	170	517	384	420	552	274
128	717	607	512	758	357	499	385	546	392	459	448	957	902	971	704	362	747	362	747	571	506	527	507	450	561	446	567	413	584	537	598	430	484	376	542	605	325	582	314	584	279	449	373	168	521	385	420	555	273
130	717	608	512	760	357	500	382	550	388	459	449	956	894	973	702	363	745	363	745	572	504	529	508	449	558	446	567	417	583	536	601	432	481	377	543	605	324	583	313	586	279	447	371	172	517	390	416	553	274
130	715	610	510	759	354	502	383	551	388	457	450	957	893	974	704	364	743	364	743	570	503	530	506	451	555	448	566	417	582	540	600	435	482	378	540	605	325	584	312	586	277	452	371	174	516	386	420	555	273
131	715	608	509	760	353	503	383	550	386	461	448	960	895	972	700	363	743	363	743	572	503	533	506	451	556	451	567	419	582	540	594	435	482	378	539	606	324	586	311	585	277	449	370	176	514	390	418	559	272
132	715	610	509	762	353	504	382	552	386	462	446	959	894	977	703	365	743	365	743	574	504	533	507	453	555	451	567	419	581	542	593	435	480	380	539	606	324	587	310	586	277	451	367	174	514	389	416	558	271
130	709	610	507	761	353	504	381	552	383	460	445	961	894	977	700	366	744	366	744	574	503	534	504	454	553	451	566	419	580	542	593	436	479	380	538	607	324	587	310	587	277	453	367	175	515	390	418	560	270
134	712	612	505	763	350	506	379	554	386	461	441	960	892	975	698	366	741	366	741	575	501	534	504	455	555	453	564	421	579	543	593	438	478	380	539	608	324	587	310	589	275	455	367	177	513	394	415	561	270
134	712	612	505	763	350	508	380	556	384	462	441	961	891	978	698	369	740	369	740	577	501	535	505	457	552	456	562	421	578	540	589	438	478	383	535	609	324	589	309	589	275	453	365	177	513	394	415	562	268
134	712	614	505	764	350	509	381	556	384	464	442	961	886	978	696	369	741	369	741	578	502	536	503	457	554	455	563	423	574	543	591	439	477	383	535	610	323	590	308	591	273	455	365	178	511	396	414	562	268
138	712	614	505	765	347	510	377	556	380	467	444	961	885	982	696	371	740	371	740	579	500	537	502	460	552	455	563	424	576	546	589	440	477	383	537	614	320	591	308	592	273	458	364	179	511	397	412	561	267
138	710	614	503	766	347	510	377	560	382	469	441	965	890	982	692	372	738	372	738	581	497	538	500	461	550	455	563	425	576	547	590	444	474	386	534	616	319	594	306	593	272	458	364	184	509	397	412	562	267
139	711	615	505	767	347	511	374	558	382	469	441	963	886	979	694	372	737	372	737	580	495	537	500	461	549	457	561	426	574	548	589	445	472	386	533	616	318	594	306	594	272	460	364	186	509	399	410	567	264
138	708	616	503	767	347	513	375	560	378	469	438	965	886	981	691	372	736	372	736	582	497	540	499	461	549	459	560	427	574	550	588	446	472	385	533	619	316	595	305	597	271	460	361	188	508	399	412	567	262
138	709	616	502	767	345	515	373	560	376	470	438	966	884	982	689	375	736	375	736	583	497	541	497	461	545	461	558	427	573	550	585	446	470	389	531	619	316	595	305	597	271	463	360	186	509	399	412	568	261
141	708	618	501	769	343	515	373	563	378	470	439	969	884	984	689	376	736	376	736	582	496	543	497	464	546	462	558	428	572	552	587	447	468	390	531	619	316	597	302	597	270	463	360	188	507	401	410	569	261
142	708	618	499	771	345	517	373	564	378	475	437	969	881	978	692	376	735	376	735	586	494	544	497	464	545	464	556	429	571	552	585	448	471	390	530	618	316	598	302	599	269	465	360	189	507	401	410	566	258
144	705	620	498	773	343	517	371	564	377	473	437	970	881	984	691	376	735	376	735	584	494	544	496	467	546	464	556	431	571	551	584	448	468	391	530	618	316	599	302	602	267	466	360	190	507	402	410	570	257
144	705	621	498	773	343	521	367	567	376	473	437	971	880	984	686	379	733	379	733	587	492	548	495	467	544	465	555	434	570	555	585	450	468	391	529	618	315	600	301	603	267	466	357	192	504	405	407	573	256
146	705	622	496	773	340	519	370	567	376	474	437	973	880	984	686	384	736	384	736	589	492	548	498	468	544	465	555	434	570	558	583	452	468	393	528	620	314	602	300	607	264	468	357	192	504	409	406	573	256
145	704	623	495	775	339	520	369	566	376	478	434	974	880	981	688	381	732	381	732	589	492	548	492	469	542	467	554	435	568	556	581	452	466	394	526	622	313	602	300	607	264	469	357	194	504	408	407	574	255
147	704	623	495	775	338	522	366	568	372	475	435	975	876	988	681	381	730	381	730	591	491	546	494	469	541	467	553	437	568	558	581	453	466	395	527	626	311	604	298	609	263	469	356	194	504	411	405	574	255
146	703	624	493	775	337	524	367	568	372	477	435	973	876	986	682	382	728	382	728	593	489	550	491	472	540	468	552	437	565	558	581	454	464	395	525	627	310	605	298	608	262	470	355	197	499	410	404	577	254
148	704	625	493	777	337	520	370	570	372	478	435	975	876	989	681	382	728	382	728	592	488	549	489	472	540	469	550	437	565	560	583	455	464	396	525	628	309	606	297	608	262	473	354	197	499	412	402	577	254
149	703	625	492	778	337	525	368	574	374	477	434	974	876	989	684	383	728	383	728	593	488	552	489	472	540	471	550	439	563	559	576	456	464	398	525	627	309	608	296	609	262	473	353	199	500	411	406	579	253
149	702	626	491	777	336	524	367	572	370	482	429	976	876	989	681	386	728	386	728	593	486	552	490	473	539	473	548	439	563	562	576	456	463	399	529	630	307	609	296	611	262	471	355	198	500	414	405	580	252
151	701	626	491	779	333	527	363	574	369	479	431	980	869	993	678	388	726	388	726	596	485	554	489	477	538	476	546	441	563	563	577	458	463	398	521	630	307	608	296	613	260	475	351	198	500	414	404	580	251
151	699	627	490	780	333	528	363	575	370	482	431	979	870	987	680	388	726	388	726	597	485	555	487	475	538	473	547	447	558	566	577	460	461	400	522	630	306	610	294	613	259	476	351	199	500	414	403	581	252
152	701	628	489	780	334	530	362	577	369	483	432	978	870	993	678	389	725	389	725	599	485	557	487	478	536	474	547	445	560	566	577	461	460	403	521	631	306	610	294	613	257	479	351	200	499	417	400	582	252
154	699	630	487	782	331	531	364	577	368	491	430	977	870	992	675	389	725	389	725	598	482	556	487	478	537	475	546	446	560	564	575	464	458	402	521	632	306	614	292	614	257	479	353	202	499	417	400	584	251
153	698	631	489	783	331	532	359	578	364	487	429	979	865	992	673	390	722	390	722	600	481	556	485	478	534	477	545	447	559	565	573	465	458	404	521	634	305	614	292	615	257	480	349	204	498	418	399	584	250
154	697	630	487	783	331	533	360	580	366	485	427	975	863	994	673	391	720	391	720	599	481	558	484	479	533	479	542	446	558	569	573	464	457	405	519	636	304	614	292	616	257	482	350	207	496	419	398	585	249
155	697	632	487	785	329	532	359	581	366	488	424	982	867	995	672	393	723	393	723	601	481	560	485	480	534	479	542	447	558	567	572	466	455	407	518	636	303	616	291	619	256	481	350	207	496	421	397	588	248
156	697	633	485	785	327	534	360	581	364	485	427	984	867	991	672	392	722	392	722	602	480	556	483	481	533	480	540	447	558	566	572	468	454	407	520	637	302	616	290	619	256	483	349	207	496	421	397	587	248
156	696	634	483	785	328	537	357	584	362	487	427	983	860	995	672	393	721	393	721	605	480	561	480	485	532	481	542	447	556	570	573	468	454	405	517	637	302	616	290	620	256	485	347	208	495	425	393	588	248
158	694	634	483	787	326	538	357	586	361	491	427	984	862	998	668	395	721	395	721	605	478	561	480	484	528	483	540	452	554	572	572	468	454	408	517	639	300	618	288	623	254	485	344	208	495	426	397	591	246
159	696	636	483	787	325	540	356	586	361	493	425	987	862	1002	673	396	718	396	718	606	479	564	480	483	529	483	540	454	552	572	568	468	453	410	516	640	300	618	288	623	254	488	346	214	491	426	395	592	246
159	693	636	481	789	325	539	356	584	362	494	421	983	858	1000	666	398	718	398	718	606	479	563	479	485	530	484	539	453	550	575	570	471	452	409	514	643	298	620	288	625	253	489	347	213	491	424	396	593	246
161	695	637	481	789	323	542	354	586	359	494	421	985	858	998	664	399	718	399	718	608	475	565	478	488	529	486	538	457	551	576	567	473	450	410	512	644	299	621	288	626	253	489	343	214	491	428	395	594	244
161	695	636	477	791	323	542	354	590	360	494	421	987	856	999	662	401	716	401	716	612	475	568	478	491	531	487	537	457	550	577	569	474	450	412	512	647	299	623	285	629	251	491	344	216	491	431	394	595	244
162	693	638	479	791	321	545	354	588	360	495	421	990	855	1002	663	402	715	402	715	611	473	568	476	491	526	489	536	457	550	576	567	475	448	413	509	649	298	624	285	629	251	491	342	216	490	431	394	600	244
163	692	640	478	794	321	545	352	590	357	497	420	990	856	1002	666	402	713	402	713	611	471	567	474	491	526	492	534	457	550	576	563	476	449	417	509	649	298	624	285	631	249	492	341	215	490	432	393	600	243
164	690	640	477	793	321	547	350	592	356	500	418	991	852	1000	659	404	712	404	712	613	472	571	472	493	524	491	533	461	548	581	562	478	447	415	509	652	295	626	284	629	248	495	340	218	489	433	391	600	241
165	691	642	475	795	319	549	351	592	356	501	418	991	850	1003	659	404	713	404	713	615	472	574	473	495	523	493	533	463	546	579	562	480	446	417	508	652	295	627	283	631	247	496	340	220	488	437	389	599	238
167	690	642	475	794	319	549	350	590	356	502	417	991	853	1002	656	406	711	406	711	617	468	572	470	495	524	495	532	464	546	583	558	480	446	418	507	652	295	628	283	633	247	497	339	220	487	437	389	604	237
168	690	644	473	795	318	549	349	593	355	505	416	992	850	1002	656	408	710	408	710	616	468	574	470	495	520	496	529	463	546	584	561	480	445	420	505	653	295	629	283	634	248	497	337	221	485	440	386	603	236
166	689	644	473	796	316	550	349	594	350	505	417	994	850	1001	653	411	711	411	711	617	468	573	470	495	522	497	530	467	543	586	560	482	445	419	505	653	295	630	282	635	248	498	337	221	485	437	386	605	237
168	688	645	473	796	316	552	347	597	351	501	419	995	849	1007	657	411	709	411	709	617	465	574	470	496	520	497	529	467	543	583	559	482	444	423	506	653	295	631	282	637	247	501	337	224	485	440	385	607	237
169	687	646	471	798	316	551	348	596	350	505	418	993	848	1002	656	410	709	410	709	616	465	576	469	498	520	499	526	469	540	586	558	482	442	421	502	654	294	631	282	637	247	501	335	226	485	442	385	608	236
170	687	646	471	797	313	554	347	598	352	503	421	996	846	1007	654	411	709	411	709	618	466	577	467	501	519	500	525	469	541	586	559	484	442	424	503	656	293	632	282	637	246	501	335	226	485	442	383	609	235
171	687	648	471	800	313	555	343	601	350	505	418	995	846	1006	655	413	707	413	707	622	464	578	468	501	519	501	525	469	541	588	555	486	440	426	502	658	290	632	282	638	246	507	333	227	485	441	382	611	233
172	686	648	469	801	312	556	346	598	348	506	416	998	846	1007	653	413	706	413	706	623	463	579	465	501	516	504	524	470	540	589	554	487	440	425	500	658	288	633	282	639	243	503	337	229	483	443	383	611	233
174	687	650	469	801	311	558	342	602	347	508	415	997	843	1006	654	414	706	414	706	622	463	579	465	504	516	503	524	471	540	590	553	488	439	428	500	659	288	635	280	641	243	508	334	229	483	445	383	611	233
174	686	652	469	803	310	558	341	604	350	514	413	994	843	1008	650	414	706	414	706	625	463	581	466	504	516	505	523	472	538	591	557	488	437	428	501	652	289	638	278	642	241	507	333	230	482	448	381	611	233
176	683	652	467	803	310	561	343	603	348	513	415	996	836	1007	650	415	704	415	704	624	461	583	462	505	513	507	521	473	538	591	553	490	436	429	500	661	286	638	278	643	241	509	331	232	482	447	381	612	233
176	683	653	465	805	310	562	340	605	347	511	415	999	839	1008	645	418	703	418	703	627	462	582	463	507	512	507	521	475	537	592	556	493	434	429	497	664	285	640	277	645	237	510	331	233	480	448	381	613	232
177	683	654	467	805	309	560	340	606	348	513	413	1001	837	1008	650	416	701	416	701	627	458	585	462	506	512	507	521	475	536	594	551	491	435	430	497	666	284	641	275	645	237	509	331	234	480	450	378	615	231
177	681	655	464	805	307	563	341	606	341	513	412	1001	838	1008	646	418	702	418	702	627	459	586	462	507	511	509	519	475	535	594	549	494	434	431	496	666	283	641	275	646	237	511	333	235	478	450	378	615	231
178	681	655	463	807	307	564	338	608	342	513	407	1000	836	1018	645	421	701	421	701	627	457	586	461	509	512	508	520	478	533	594	549	494	434	432	495	665	284	643	274	648	237	513	333	236	477	455	378	616	230
178	679	656	463	807	307	563	339	608	344	516	405	1003	834	1012	648	421	701	421	701	628	457	585	461	509	510	510	518	479	533	598	552	494	434	434	495	666	284	644	274	650	235	513	330	237	477	451	379	618	229
178	680	656	463	807	306	566	339	611	342	513	407	1003	833	1012	641	423	701	423	701	629	457	587	458	511	508	511	518	479	533	598	548	496	433	434	495	667	283	646	274	653	233	513	330	238	479	451	379	619	228
182	679	658	462	808	305	565	338	612	342	515	407	1001	832	1012	642	422	699	422	699	631	457	587	458	511	508	512	517	480	533	600	549	496	433	435	494	667	284	647	273	652	233	514	327	241	477	457	375	620	228
181	681	659	463	809	305	567	336	614	340	516	407	1003	830	1010	637	422	699	422	699	631	455	590	457	514	508	514	516	481	531	598	547	498	431	436	493	668	284	647	272	651	235	517	327	241	477	457	375	621	226
182	679	660	461	811	303	569	336	611	341	519	405	1009	833	1016	640	426	698	426	698	634	454	590	456	515	508	517	514	483	530	600	546	500	430	438	491	672	282	647	272	653	235	518	326	244	475	457	375	622	226
184	678	660	459	810	303	569	336	616	342	517	407	1005	826	1012	642	426	697	426	697	634	451	592	456	515	506	519	512	483	530	603	546	500	430	440	491	674	282	651	270	654	233	517	327	244	475	457	375	623	225
184	678	662	459	812	302	571	336	616	341	517	407	1003	833	1012	637	427	698	427	698	634	452	592	454	517	506	518	512	485	530	600	544	502	430	440	489	675	280	651	270	658	231	520	327	246	473	461	374	626	226
185	677	662	459	813	301	574	334	617	337	521	407	1007	829	1022	644	429	696	429	696	638	451	595	452	518	504	517	512	487	529	600	545	504	428	440	489	676	280	652	270	659	231	521	325	246	473	461	375	630	225
185	677	664	458	813	300	571	336	618	336	525	405	1006	826	1012	634	429	695	429	695	637	448	596	455	518	501	519	511	487	529	604	545	505	426	444	486	677	279	654	268	662	230	520	326	248	473	461	375	630	225
187	675	663	455	816	299	574	334	620	338	523	403	1014	825	1014	635	428	692	428	692	640	450	597	453	521	502	520	511	489	527	606	540	506	426	444	488	677	279	654	268	663	229	521	324	248	472	463	375	629	223
188	675	665	455	815	299	575	332	622	339	522	404	1008	822	1018	636	430	692	430	692	643	449	596	451	521	500	521	511	490	527	608	543	507	427	444	487	678	279	656	268	663	229	523	323	248	472	464	374	632	221
188	675	665	455	815	297	579	331	620	336	525	403	1007	822	1016	633	431	693	431	693	640	447	598	451	521	500	523	509	493	526	606	542	508	426	446	486	678	279	657	268	666	227	523	323	248	471	465	373	633	220
188	673	666	454	817	297	579	330	624	337	527	401	1011	826	1017	633	433	691	433	691	643	447	599	449	523	502	524	508	493	526	610	540	510	426	448	485	680	278	658	264	665	227	525	320	250	470	467	373	634	220
188	675	665	454	817	295	577	328	624	336	529	399	1010	823	1019	632	434	691	434	691	644	446	597	449	525	502	526	504	495	524	612	540	510	423	450	485	678	278	662	264	665	227	525	321	251	470	467	373	634	221
190	673	668	453	818	295	581	328	624	336	530	397	1011	821	1019	633	435	691	435	691	646	445	600	452	523	500	527	505	496	524	612	541	511	422	448	484	680	278	665	262	666	226	528	323	251	469	469	371	636	220
192	671	668	451	819	295	581	327	628	332	527	399	1011	821	1020	634	437	690	437	690	645	443	602	448	527	496	526	508	499	521	611	537	512	422	450	484	682	278	662	264	667	225	526	324	254	467	469	371	637	220
192	672	669	451	821	293	581	329	626	331	532	404	1013	820	1022	635	437	689	437	689	645	443	600	449	527	496	527	506	501	519	614	537	514	422	454	484	684	275	664	262	669	225	529	320	256	467	469	371	638	219
194	669	670	451	823	293	583	326	629	332	533	399	1019	820	1021	630	437	689	437	689	647	445	603	447	527	496	531	504	499	519	613	537	512	422	454	482	685	275	660	266	669	225	529	321	258	465	470	369	639	218
194	671	670	448	821	291	585	327	630	333	533	397	1015	819	1020	633	437	689	437	689	649	442	604	447	528	495	532	503	501	518	617	535	516	420	454	482	688	272	662	265	672	224	531	319	258	465	471	365	639	218
196	669	672	449	823	291	586	324	630	333	533	400	1018	816	1020	624	439	687	439	687	651	443	605	444	529	494	531	504	501	518	615	532	519	418	456	482	688	272	664	264	673	223	533	317	258	465	475	365	639	218
196	669	673	447	823	290	589	325	634	330	539	399	1019	816	1019	627	440	685	440	685	650	442	606	445	531	493	532	502	501	518	613	532	518	418	456	481	688	272	666	262	673	223	533	318	259	464	475	365	641	217
196	669	674	447	825	289	587	323	633	327	536	397	1013	816	1024	628	441	687	441	687	651	441	609	444	529	493	533	501	503	518	618	534	518	418	458	480	688	272	668	260	677	221	534	317	260	465	477	362	642	216
198	669	674	446	827	289	591	326	636	327	535	391	1015	816	1020	625	442	686	442	686	651	441	610	443	531	490	533	500	503	518	618	534	520	417	456	479	688	272	668	260	676	221	537	318	260	465	477	362	644	214
199	667	676	444	827	286	592	320	636	323	538	392	1015	815	1022	622	443	684	443	684	653	439	611	442	533	492	534	498	503	518	617	528	518	415	459	478	690	271	668	262	679	220	537	314	261	464	474	363	644	214
200	666	677	443	828	286	593	321	636	325	539	397	1019	810	1020	622	444	685	444	685	653	436	611	441	534	490	536	500	505	513	622	533	522	415	459	478	693	270	670	262	681	218	537	317	262	463	476	363	646	213
201	667	678	443	830	286	594	321	636	325	537	395	1019	808	1020	625	444	683	444	683	654	437	611	441	533	488	537	501	505	513	619	531	524	414	460	479	691	270	668	259	679	216	537	312	263	463	481	363	647	213
202	667	678	443	830	285	593	318	636	324	537	391	1021	809	1024	618	446	684	446	684	655	435	613	441	537	488	538	498	507	513	622	533	524	413	461	477	696	266	668	258	683	217	539	315	266	459	481	362	649	212
202	664	679	443	831	284	596	319	640	322	538	391	1017	808	1026	621	450	684	450	684	655	434	617	438	538	486	539	497	507	512	624	529	524	412	461	476	694	266	671	257	684	215	539	312	268	459	481	362	651	211
204	665	679	440	831	283	597	319	642	319	542	393	1021	810	1024	624	449	680	449	680	657	433	616	438	538	487	540	496	509	510	626	531	526	410	464	475	696	266	675	256	687	217	541	313	268	459	482	361	651	211
204	663	681	440	832	281	597	318	641	319	544	393	1023	806	1027	618	451	681	451	681	656	433	615	437	537	485	540	494	510	510	626	530	526	410	465	474	696	264	676	256	685	217	541	311	270	458	482	361	654	209
206	662	682	439	833	283	599	316	643	323	545	390	1023	804	1030	615	451	680	451	680	661	437	617	436	539	484	542	493	510	508	624	528	529	409	465	475	698	264	678	254	683	215	543	310	270	459	482	360	654	208
207	663	683	439	833	280	601	313	644	319	547	388	1023	807	1030	613	452	678	452	678	659	429	619	436	542	483	544	490	511	508	630	526	530	408	466	472	700	264	675	250	686	215	545	305	271	457	488	360	654	208
207	663	683	437	835	281	600	313	646	318	550	383	1025	803	1027	614	453	677	453	677	660	431	618	435	541	483	545	491	513	508	628	521	530	408	467	469	702	263	678	250	687	214	545	307	272	455	488	360	655	208
208	661	684	436	835	279	601	310	646	318	548	385	1027	803	1030	610	456	677	456	677	663	431	620	432	542	482	547	489	515	505	630	524	532	406	469	469	702	263	680	250	687	211	545	303	273	455	488	355	655	208
210	661	685	436	836	279	603	313	647	314	549	390	1023	800	1032	612	456	676	456	676	661	427	621	432	545	481	548	488	515	505	630	523	532	406	469	471	704	262	681	250	689	211	545	307	274	454	489	354	656	207
210	659	686	435	838	279	602	310	650	314	551	388	1025	802	1032	609	457	676	457	676	665	428	623	430	546	480	548	488	517	505	634	521	536	404	471	470	703	262	685	250	689	211	549	305	274	453	489	354	658	207
212	660	686	436	839	278	605	309	648	311	553	383	1025	799	1034	610	458	675	458	675	667	427	623	428	546	480	549	487	517	504	630	521	535	403	471	467	704	259	678	250	691	207	551	304	277	452	495	352	662	205
212	658	689	433	839	277	604	310	652	313	549	385	1027	800	1032	608	458	673	458	673	666	424	623	428	547	478	550	484	519	502	634	519	538	402	471	465	704	258	682	248	692	206	550	303	278	452	493	353	663	204
213	658	690	434	840	277	608	306	650	314	547	385	1028	801	1028	606	458	673	458	673	666	422	626	425	547	480	550	485	519	501	633	520	538	401	474	464	707	256	682	248	694	206	552	303	279	450	495	352	664	204
214	659	690	431	841	275	609	304	654	312	550	384	1029	794	1032	606	459	673	459	673	667	421	626	425	551	478	553	484	520	499	633	514	538	400	474	463	707	255	684	248	692	209	552	301	280	450	494	352	664	202
215	657	690	431	841	275	609	304	654	308	553	383	1028	793	1033	605	460	671	460	671	667	419	628	426	551	478	553	482	522	499	633	517	538	400	477	462	709	255	684	246	694	208	553	301	280	450	494	349	665	201
216	656	692	430	843	274	611	305	653	311	551	383	1029	794	1032	605	462	670	462	670	668	417	627	424	552	476	555	482	523	498	636	515	540	398	476	463	711	255	686	246	696	206	555	299	282	449	495	346	667	199
218	655	691	428	843	273	611	304	660	306	555	380	1031	795	1033	605	463	670	463	670	669	417	627	425	553	473	557	480	524	498	637	516	539	398	477	462	713	254	686	246	697	202	557	303	283	449	497	346	667	199
217	655	692	429	842	271	612	302	656	307	557	379	1028	791	1030	602	464	666	464	666	673	417	629	418	553	470	558	478	524	497	639	513	542	396	479	463	711	254	686	245	697	203	556	299	284	443	497	346	666	199
218	655	692	428	845	271	615	301	652	307	557	378	1031	788	1032	604	464	666	464	666	677	419	631	418	553	467	558	476	525	497	642	511	543	394	479	461	712	253	689	243	699	201	557	295	283	445	500	345	667	197
218	655	694	427	845	272	614	301	657	310	555	379	1031	788	1035	598	466	665	466	665	672	414	633	421	551	468	558	476	527	495	642	513	543	394	484	456	714	252	690	242	700	201	560	298	284	446	500	344	668	197
218	654	695	427	846	270	616	300	656	308	555	378	1031	787	1034	597	465	664	465	664	671	411	632	419	555	468	560	476	528	494	643	511	543	393	483	456	714	250	689	238	701	198	559	296	286	444	501	344	669	196
220	652	695	427	847	268	618	298	656	304	557	378	1035	788	1038	601	468	664	468	664	679	413	633	415	558	464	560	474	527	493	642	509	546	393	482	456	714	250	693	238	704	200	559	297	286	444	506	344	670	195
220	651	697	425	847	268	618	295	660	306	561	377	1033	784	1036	598	469	663	469	663	677	410	636	415	559	461	562	472	529	493	644	509	548	392	482	456	714	248	692	240	703	195	560	295	288	441	503	341	672	193
220	651	698	424	849	267	620	296	660	304	561	376	1033	782	1037	597	470	662	470	662	679	408	635	417	559	464	563	472	529	492	644	508	548	391	484	454	716	248	693	240	703	195	563	294	288	441	503	341	672	193
222	651	698	424	850	267	622	297	662	307	561	376	1036	784	1040	598	473	663	473	663	679	409	638	415	559	462	564	468	531	492	647	509	548	390	485	454	717	247	693	239	703	195	561	293	287	439	503	341	673	192
224	651	699	423	851	267	621	293	664	307	562	375	1032	777	1040	592	473	662	473	662	679	405	639	411	562	460	565	468	531	490	650	501	549	388	486	452	716	247	693	239	705	193	564	293	289	439	505	340	674	192
224	650	701	423	851	265	623	292	663	307	563	375	1037	779	1039	593	473	660	473	660	679	406	639	409	565	459	567	470	532	490	648	502	552	386	488	449	720	244	696	238	706	193	563	291	290	439	507	340	673	190
225	650	700	421	851	265	625	293	662	303	565	372	1034	775	1036	590	474	658	474	658	686	404	641	409	565	460	567	470	536	486	648	501	553	386	488	449	722	243	698	236	707	193	567	290	290	439	507	340	676	189
226	649	700	422	854	265	626	293	666	302	565	371	1032	778	1040	594	475	658	475	658	681	404	641	409	563	458	568	469	536	486	650	503	556	384	489	449	720	242	698	236	709	191	567	290	292	439	508	340	678	188
228	648	702	419	855	264	625	291	662	300	567	371	1038	776	1036	586	477	657	477	657	685	400	643	409	567	458	568	468	536	485	648	499	556	382	490	449	722	244	702	232	709	190	571	284	294	439	509	340	680	187
228	649	702	419	855	262
228	649	705	419	855	262
229	647	706	418	857	262
232	647	708	419	857	261
232	648	708	417	858	261
232	646	710	417	858	259
232	645	709	416	859	260
233	645	710	413	860	259
234	645	710	414	861	259
236	645	712	413	862	256
236	643	713	412	863	257
239	643	714	411	864	257
238	643	714	411	865	256
240	645	716	411	867	254
240	641	716	409	865	253
240	641	717	409	867	251
241	641	718	407	867	252
242	640	718	407	869	252
244	639	719	407	869	251
243	639	722	407	871	249
244	638	721	405	871	248
245	637	723	403	871	247
246	637	722	403	873	246
246	637	724	403	876	247
248	637	724	401	875	246
249	635	725	401	876	244
248	635	724	401	876	243
251	634	726	399	879	243
251	633	728	397	879	242
254	632	729	397	880	239
253	631	728	397	881	239
253	631	730	395	883	239
254	630	730	393	882	237
256	629	732	392	884	235
257	628	732	392	885	237
256	628	732	391	885	233
256	627	733	390	886	234
257	627	734	390	887	231
257	625	734	389	888	231
260	624	736	387	891	230
262	625	738	387	890	229
260	623	738	385	892	229
262	623	738	385	893	229
264	621	740	383	893	227
262	621	740	383	893	225
264	621	741	381	895	223
266	620	742	381	895	223
266	618	743	380	896	223
268	615	744	379	897	221
268	617	745	379	898	220
268	615	744	375	899	218
269	615	747	376	900	218
270	615	747	376	899	218
270	614	748	374	902	216
273	609	748	373	901	215
273	613	750	373	904	215
274	613	750	371	904	215
275	610	750	369	904	210
275	609	751	369	907	211
276	609	752	369	908	211
[truncated: 50 more columns]

## Sheet: Figure 2j
X1	Y1	X2	Y2	X3	Y3	X4	Y4	X5	Y5	X6	Y6	X7	Y7	X8	Y8	X9	Y9	X10	Y10	X11	Y11	X12	Y12	X13	Y13	X14	Y14	X15	Y15	X16	Y16	X17	Y17	X18	Y18	X19	Y19	X20	Y20	X21	Y21	X22	Y22	X23	Y23	X24	Y24	X25	Y25
518	936	498	595	814	117	519	534	400	544	186	535	155	484	70	465	331	373	288	739	466	814	692	219	583	421	406	327	509	827	793	632	793	606	274	56	401	327	63	364	287	977	178	839	170	669	72	367	121	75
520	935	498	595	814	117	519	534	400	544	186	534	154	483	71	465	331	373	289	739	470	812	692	222	585	421	407	325	509	827	794	632	794	608	271	60	404	325	64	364	287	978	179	842	171	667	73	366	120	75
521	937	498	595	815	117	518	533	401	543	187	535	154	483	71	465	329	374	289	739	467	812	693	222	586	421	407	325	509	827	795	633	795	608	273	57	406	325	66	362	292	983	180	845	171	668	78	363	122	75
522	934	499	593	815	117	520	534	401	544	186	534	156	483	71	466	333	373	289	740	467	813	693	221	587	420	405	329	509	827	795	633	797	606	273	57	406	325	68	362	292	983	180	845	171	668	75	365	122	75
522	935	500	594	815	117	520	535	401	544	187	533	156	483	71	466	331	373	290	740	467	814	693	222	587	420	406	329	509	827	795	633	797	606	273	57	406	326	68	363	293	984	182	849	171	668	77	364	122	75
522	936	500	593	815	116	521	534	401	543	189	535	156	483	71	466	333	372	291	739	471	815	694	221	587	420	410	328	509	827	796	634	798	607	273	57	406	326	69	363	294	984	182	849	172	667	76	362	121	75
523	936	499	592	815	116	520	534	402	543	188	533	157	483	72	465	331	373	290	739	471	812	695	218	587	420	410	328	509	827	796	634	799	607	273	57	406	326	74	362	296	984	182	848	174	669	78	361	121	75
522	937	499	593	816	115	521	534	402	543	188	533	157	483	72	466	333	372	290	739	468	813	693	220	587	419	406	327	509	828	797	634	799	607	274	57	407	326	74	362	288	984	182	846	173	666	76	361	121	75
522	935	500	593	816	114	521	534	402	542	189	532	157	483	72	464	334	370	291	740	470	814	693	218	587	419	406	327	509	828	797	634	800	607	274	57	407	326	73	362	292	986	181	846	173	668	76	361	122	75
524	935	500	592	816	114	521	534	403	542	190	533	157	483	74	463	335	371	291	740	467	812	695	219	587	419	409	326	509	828	797	634	800	608	274	57	407	326	70	363	299	988	184	847	174	668	78	362	122	75
525	935	502	592	817	114	523	532	403	541	190	532	158	483	74	465	336	371	293	740	469	813	695	218	587	419	409	326	510	828	798	634	799	608	275	56	407	326	72	363	299	986	184	847	174	667	76	362	122	75
525	935	502	593	818	113	523	532	403	543	191	532	158	481	73	464	335	370	293	738	473	813	694	217	588	419	403	322	512	829	798	632	800	608	275	56	407	326	73	362	301	984	182	849	174	667	76	362	123	75
524	936	504	592	818	113	524	532	404	542	191	531	159	481	74	464	338	368	292	739	471	813	696	218	588	419	402	323	512	829	798	632	800	608	274	55	407	326	74	362	300	985	184	848	174	667	77	362	123	75
524	936	504	593	819	111	524	532	404	542	193	530	159	481	74	463	336	369	293	740	470	811	694	216	588	419	406	323	512	828	798	632	801	608	274	55	409	325	74	362	301	982	185	849	174	667	77	362	123	75
525	933	504	591	819	111	524	532	405	542	193	529	160	481	74	463	335	369	294	739	473	812	696	215	589	415	407	323	512	828	799	632	802	608	275	55	409	325	74	362	302	982	185	849	174	667	77	362	124	73
526	936	504	591	819	111	524	532	405	540	193	530	160	481	74	464	336	368	294	740	474	812	696	216	589	415	408	321	514	828	801	631	803	608	275	55	409	325	74	362	288	975	185	849	176	667	78	362	125	74
525	935	505	591	819	110	527	530	406	541	194	530	161	481	75	463	337	368	294	740	474	813	698	215	591	415	408	321	515	827	801	631	805	608	275	55	409	325	75	361	289	978	186	849	177	667	78	362	125	74
527	937	506	591	821	109	526	531	406	540	195	530	161	481	76	463	337	367	294	740	474	812	699	214	592	415	410	319	515	827	801	633	805	608	275	55	410	325	75	361	292	978	187	850	177	667	78	362	125	74
527	937	507	590	821	109	527	531	406	540	195	530	160	480	77	463	339	366	295	740	475	812	698	215	592	415	415	323	516	828	801	633	801	606	275	55	413	325	75	361	296	979	189	850	177	667	77	363	125	74
529	937	507	590	821	109	526	530	406	539	194	530	161	479	77	462	339	368	296	740	474	811	698	215	592	415	412	325	516	828	802	633	803	607	275	55	413	324	76	361	293	978	189	850	177	667	77	363	125	74
529	936	507	590	822	108	526	531	407	541	195	529	162	479	77	463	336	366	296	740	476	811	698	217	592	415	412	325	517	828	802	633	806	608	276	55	413	324	75	361	300	974	188	851	177	667	77	363	125	74
534	947	508	590	822	108	527	530	406	539	195	530	163	479	77	463	337	365	296	740	475	812	700	214	593	413	412	324	517	828	802	633	807	608	277	55	413	324	74	361	294	978	188	851	178	666	77	363	125	74
530	937	508	590	822	108	527	530	407	540	197	530	163	479	77	462	339	367	296	740	477	814	700	216	593	413	414	323	516	829	803	631	807	608	277	55	413	324	74	360	290	978	188	851	178	666	78	362	126	74
529	937	508	590	823	107	526	531	408	539	196	530	163	479	78	461	340	366	297	739	475	813	702	213	593	413	416	321	516	829	803	631	805	607	277	55	413	323	76	359	295	978	189	852	180	667	78	362	126	74
530	938	509	590	823	107	527	531	409	540	197	531	163	479	77	462	338	367	298	739	478	812	701	217	593	413	416	321	518	829	803	631	804	606	277	54	413	323	76	359	295	978	189	852	181	667	77	362	127	74
531	939	509	590	823	107	528	531	409	540	196	530	163	478	78	461	341	366	299	739	477	814	702	213	593	413	416	321	518	829	805	632	805	607	277	54	415	323	76	359	299	978	190	852	180	664	77	362	127	74
532	939	509	590	823	107	529	531	410	540	197	528	164	478	77	461	342	366	299	739	479	815	705	212	593	413	416	321	518	829	805	632	805	607	277	53	416	322	77	359	298	978	190	852	182	666	77	362	128	73
533	937	509	589	823	106	530	530	411	541	197	528	164	477	77	460	340	365	299	739	478	812	703	211	595	413	416	321	518	829	805	630	806	607	277	53	417	321	77	359	296	979	191	853	181	665	78	362	128	73
533	941	509	589	823	105	529	530	411	540	199	529	164	477	79	460	341	365	299	740	478	814	702	211	595	413	417	321	520	830	805	630	809	608	277	53	417	321	78	359	297	978	191	853	181	664	78	362	127	72
532	938	511	590	824	105	530	530	411	540	198	528	165	477	78	460	340	366	299	740	477	813	703	211	595	413	417	321	520	830	807	631	809	608	278	53	417	321	78	359	300	977	191	853	181	664	78	362	127	72
535	940	511	590	824	104	530	530	411	540	199	528	165	477	80	461	341	365	300	740	479	813	704	211	595	413	414	320	522	831	807	631	809	608	278	53	416	321	79	359	302	977	191	852	182	664	78	362	127	72
534	938	510	590	824	104	530	530	412	540	199	528	166	477	80	460	341	365	300	739	480	815	703	210	593	409	410	324	521	831	807	631	809	608	279	53	416	321	79	359	297	979	190	851	182	664	78	362	127	72
535	939	511	590	825	103	531	530	412	540	200	527	166	477	80	459	345	365	300	739	480	814	704	209	593	409	410	323	522	831	807	631	809	607	279	53	417	321	78	358	300	980	189	851	182	664	78	362	127	72
535	941	512	589	825	103	532	530	412	540	200	527	167	477	80	460	344	365	301	740	478	814	704	210	593	409	412	322	522	831	808	631	808	607	279	53	418	320	80	358	303	980	189	851	182	664	78	362	127	72
536	938	512	589	825	102	532	530	413	540	200	527	168	476	81	459	349	363	302	740	482	813	705	209	596	409	413	322	522	831	809	631	809	607	280	52	418	320	80	358	302	980	191	851	183	664	78	362	128	72
535	940	512	589	826	102	533	530	413	540	201	526	168	476	82	460	345	362	301	739	481	813	704	209	596	409	415	322	522	832	809	631	809	608	278	52	418	320	84	357	302	980	191	852	183	664	78	362	128	72
537	939	513	589	825	102	533	529	414	540	201	526	169	477	82	459	345	363	301	739	483	813	704	210	596	409	415	322	523	832	809	631	811	607	280	52	418	320	82	358	302	980	192	853	184	664	78	362	129	72
535	940	513	589	826	101	534	529	414	540	202	526	169	477	83	459	344	362	302	740	480	818	705	209	598	410	418	321	523	832	809	631	812	607	280	52	420	320	82	358	302	980	193	854	184	664	78	362	129	72
537	941	514	589	827	100	535	528	414	540	203	526	169	476	82	459	348	362	302	740	484	813	707	207	598	410	420	320	523	832	809	631	812	607	280	51	420	319	83	358	302	980	193	854	186	664	78	362	129	72
539	940	515	589	827	100	535	528	415	539	202	526	169	476	84	458	346	363	303	740	482	814	707	208	598	410	420	320	523	832	809	631	813	608	280	51	420	319	84	358	302	979	193	854	186	664	79	362	129	72
537	941	515	589	827	100	536	527	416	538	202	524	169	476	84	457	346	361	303	740	484	816	707	207	598	410	421	319	523	832	809	631	813	608	281	51	420	319	84	354	306	976	193	854	188	663	80	362	129	72
541	938	515	589	828	99	536	527	416	538	203	527	170	476	84	457	349	362	304	740	486	814	707	206	600	410	421	319	524	832	810	632	815	607	281	51	420	319	85	355	306	976	194	854	188	663	80	362	129	72
539	941	516	589	828	99	536	526	417	538	204	527	170	476	84	458	349	362	304	740	487	815	708	205	600	410	421	319	526	834	810	633	814	607	282	51	420	319	85	355	305	980	194	854	189	663	80	362	130	72
541	941	517	589	829	98	536	526	417	538	204	524	171	476	85	458	349	362	305	740	486	815	708	206	598	411	421	319	526	833	811	631	814	608	282	50	423	318	86	357	306	981	194	854	189	663	80	362	130	72
541	942	517	589	829	98	537	526	418	538	204	524	171	476	86	458	347	362	305	740	486	814	709	206	599	409	419	320	526	833	812	632	815	609	282	50	424	317	87	359	307	982	194	855	189	663	80	362	132	71
541	943	518	588	829	97	537	526	417	538	206	526	171	475	86	457	349	360	306	740	487	815	709	208	599	409	419	320	526	833	812	632	816	610	282	50	424	317	87	359	308	982	195	855	190	664	80	362	132	71
542	942	518	588	829	97	538	525	419	538	206	523	172	475	87	458	350	360	308	740	489	815	711	205	599	407	421	320	526	833	814	632	818	610	283	50	424	316	88	357	311	982	195	855	190	664	80	362	132	71
542	943	519	589	830	97	538	525	420	538	207	524	172	475	87	458	352	361	308	740	487	815	713	206	599	407	421	320	528	834	814	632	818	610	283	50	425	316	85	357	308	979	195	855	190	664	81	362	132	71
543	942	519	589	831	96	539	525	421	538	207	524	173	475	87	456	351	359	307	740	489	816	711	204	601	408	425	317	529	834	814	632	818	610	283	49	425	316	85	355	308	980	195	855	190	664	81	362	132	71
543	942	519	589	831	95	539	525	420	538	208	523	174	475	88	456	352	361	308	740	490	815	713	203	601	408	425	317	528	834	814	632	816	610	283	48	425	315	87	354	312	983	196	855	192	664	81	362	132	70
545	944	520	589	832	95	539	525	420	538	208	524	174	475	88	456	351	361	307	740	489	815	714	202	601	408	425	316	528	834	815	632	814	610	283	48	425	314	87	354	314	982	197	855	192	664	81	362	132	70
546	944	520	589	832	94	540	526	420	538	209	524	175	475	89	456	353	360	308	741	490	817	714	203	601	408	425	316	528	835	816	631	817	610	284	48	425	313	85	355	313	980	197	855	192	664	82	362	133	69
545	944	521	588	833	94	540	526	421	538	209	526	175	475	88	456	354	359	309	740	490	817	714	203	603	407	426	316	531	835	816	631	817	610	285	48	425	313	86	355	312	979	197	855	193	664	82	362	133	68
545	946	521	589	833	94	540	526	422	538	210	524	175	475	89	456	353	360	309	740	491	817	716	201	603	407	426	316	531	835	816	632	818	610	285	48	425	313	86	355	311	979	197	855	193	664	83	362	133	68
547	944	520	589	834	94	541	526	422	538	210	524	176	475	90	456	355	360	309	740	495	821	716	202	603	407	426	316	531	835	816	633	819	610	286	47	425	313	87	353	311	980	193	851	193	664	83	362	133	68
547	946	521	588	834	93	541	526	422	538	210	524	177	474	90	455	354	360	311	741	493	820	714	201	603	407	426	316	530	835	817	633	820	610	286	47	429	311	87	353	314	982	195	851	195	664	83	361	133	68
548	946	522	588	835	93	541	526	423	538	211	525	178	475	90	455	355	358	311	741	492	819	717	201	603	407	426	316	532	837	817	633	819	610	286	46	430	310	86	354	314	982	196	852	195	664	84	361	134	68
549	946	522	588	836	92	542	526	424	538	209	523	177	474	91	455	355	359	311	741	494	820	715	201	603	407	423	316	531	838	818	632	820	610	286	46	429	310	87	351	314	982	198	855	195	664	84	361	134	68
547	947	523	588	836	91	543	526	424	538	212	524	177	474	90	454	355	360	312	742	493	819	717	200	607	407	425	316	531	838	819	632	820	610	286	46	429	310	88	351	314	982	199	856	196	665	84	361	134	68
548	946	523	589	836	91	543	526	424	538	211	525	178	475	91	456	357	359	313	741	495	820	716	200	605	407	426	315	532	838	820	634	821	611	287	46	429	309	91	352	313	982	201	858	196	665	84	361	134	68
549	948	524	589	836	91	543	526	426	539	212	524	179	475	92	456	357	359	314	742	495	820	716	201	605	407	428	314	534	838	820	634	821	611	287	46	429	309	91	352	316	987	201	858	196	665	84	361	134	68
551	948	524	589	837	91	544	526	426	538	214	530	179	475	92	455	357	359	314	743	495	820	718	199	604	405	429	314	534	839	820	634	822	612	287	46	429	309	92	353	318	990	198	853	198	665	85	360	136	68
550	948	525	589	837	90	544	526	427	540	214	523	180	474	92	456	357	359	314	743	496	821	718	201	604	405	429	314	534	840	819	635	822	612	287	46	429	309	92	353	313	983	200	853	198	665	86	360	136	68
550	949	525	590	837	90	545	526	427	538	213	521	181	474	95	454	357	359	315	742	498	822	718	201	605	406	429	314	534	840	819	635	822	612	287	46	431	309	91	353	315	983	201	853	199	665	86	360	136	68
549	950	526	589	837	90	546	526	427	539	214	523	181	474	93	455	359	358	316	742	498	821	717	199	605	406	430	314	535	840	821	634	823	612	288	46	431	309	91	353	319	986	202	856	200	665	87	360	136	68
551	950	527	589	838	90	546	526	428	539	215	523	181	475	94	454	358	358	316	742	497	820	718	198	606	405	430	313	535	840	821	633	824	612	288	45	431	309	92	353	318	987	203	857	200	665	87	359	136	68
551	952	527	590	838	90	547	526	429	538	214	522	182	475	94	454	359	359	317	743	498	821	718	199	606	405	430	313	534	840	821	635	824	612	288	45	430	309	92	353	316	986	203	857	200	665	88	359	136	68
552	951	527	590	839	90	547	526	429	540	214	522	182	476	94	454	359	358	317	745	499	820	719	199	605	406	432	313	536	840	822	635	825	613	289	45	433	308	92	353	316	986	204	857	201	665	88	359	136	68
553	952	528	589	839	90	547	526	430	539	215	523	182	476	95	454	359	359	318	745	500	823	719	198	605	406	433	312	536	840	822	634	825	614	289	45	434	308	92	353	320	992	205	856	201	666	88	359	136	68
554	953	528	590	839	89	549	526	430	539	215	524	182	476	95	454	358	357	317	745	500	822	721	199	607	405	435	312	538	840	824	635	826	614	289	44	435	308	93	353	318	989	207	856	202	666	88	359	136	68
554	952	528	590	839	88	549	526	430	539	218	523	182	476	95	454	360	357	318	745	500	823	719	197	607	405	435	312	540	842	825	635	827	614	290	44	436	306	94	351	318	989	207	857	202	666	89	359	136	68
554	952	528	590	839	88	549	526	431	539	217	523	183	475	96	453	361	359	318	746	501	823	721	198	607	405	435	312	538	842	825	635	828	615	290	44	436	306	94	351	319	993	203	859	202	666	89	359	136	68
556	954	529	590	840	88	549	526	432	539	218	523	183	475	97	453	360	357	319	746	502	822	721	198	607	405	429	313	538	842	825	636	829	615	290	44	436	306	94	351	321	993	203	859	204	667	89	359	136	65
555	953	529	590	840	87	550	527	432	539	218	523	183	475	96	454	361	358	320	747	501	822	723	198	609	404	429	313	539	842	825	636	829	615	290	43	437	306	95	351	322	993	203	859	204	667	89	359	136	65
557	954	529	590	840	87	551	527	432	538	219	524	184	476	97	454	361	357	320	747	502	823	722	197	609	404	431	313	540	842	825	636	830	615	290	44	437	306	95	351	320	990	204	858	205	667	90	359	136	65
558	954	530	590	841	86	551	527	433	538	218	523	185	475	98	453	364	358	319	748	503	824	723	197	609	404	432	312	540	843	828	636	831	614	290	44	437	305	94	351	320	989	205	857	205	666	90	359	136	65
557	954	531	590	840	86	552	526	433	539	220	524	185	475	98	453	363	357	321	747	504	824	722	197	611	404	434	311	540	843	827	635	832	615	290	44	437	305	93	349	320	989	207	859	206	667	90	359	138	65
558	955	530	591	840	86	552	526	433	539	220	525	185	475	97	454	362	357	321	748	502	825	723	196	611	404	434	311	540	843	825	635	832	615	290	44	437	305	93	349	320	989	207	859	206	667	91	359	139	65
559	954	531	590	840	86	552	526	434	539	220	523	184	475	99	453	363	357	321	746	504	825	724	196	611	404	434	311	540	843	826	637	832	615	290	44	436	306	94	350	321	990	207	860	206	667	91	359	136	66
559	954	531	590	842	85	553	526	433	540	219	522	186	475	98	454	364	356	322	749	505	824	724	196	611	404	434	311	541	845	826	637	831	616	290	44	436	306	94	351	322	991	207	860	207	668	92	359	136	66
559	956	532	589	842	84	553	527	434	539	221	524	187	476	99	453	364	356	323	748	505	824	724	196	611	404	434	311	542	845	827	637	830	617	290	43	436	306	95	351	329	990	207	861	207	668	92	358	137	66
561	956	532	590	842	84	553	527	435	539	221	523	186	475	101	453	365	357	323	748	505	825	724	196	611	404	434	311	542	845	827	637	830	617	292	43	436	306	96	351	326	996	207	861	208	668	92	358	137	66
561	956	532	590	842	84	553	526	436	540	222	524	187	475	100	453	365	357	323	747	507	825	724	196	613	404	437	309	542	845	827	637	830	617	292	43	436	306	97	351	323	992	208	863	208	668	93	358	137	66
562	958	533	590	844	83	554	526	436	539	222	522	187	475	101	452	365	356	324	748	507	826	725	196	613	404	438	309	542	845	829	638	829	615	292	43	437	306	93	350	324	989	208	863	209	667	93	358	137	66
563	956	534	590	844	83	555	526	436	539	223	523	188	475	102	452	366	357	324	749	507	826	725	194	613	404	441	309	542	845	829	638	831	617	292	42	440	307	99	349	324	989	208	863	210	667	94	358	138	65
563	958	534	590	845	82	555	526	437	539	223	523	188	474	102	452	366	356	326	748	508	826	725	196	613	403	441	309	543	845	829	638	831	617	292	42	440	306	99	349	324	990	208	863	210	666	94	358	138	65
565	958	535	592	845	81	555	526	438	539	224	523	189	474	103	453	367	357	326	747	508	826	727	196	613	403	445	309	544	845	829	638	832	617	292	42	441	306	101	349	325	991	211	863	210	666	94	358	138	65
565	958	536	592	844	81	556	526	438	540	225	523	190	474	103	452	366	357	324	748	508	825	726	195	613	403	445	309	544	846	829	638	834	618	292	42	442	304	101	349	325	991	212	862	212	666	94	358	138	65
565	958	536	591	846	82	556	526	438	540	226	522	190	474	104	452	367	356	326	749	509	828	727	194	614	403	446	309	546	846	830	638	835	620	292	42	443	302	103	349	325	991	209	862	211	666	94	358	138	65
566	961	537	591	846	80	556	526	439	539	226	522	190	474	103	451	370	356	328	748	509	826	727	194	615	403	446	309	546	846	830	638	835	619	292	42	443	302	103	349	329	994	209	862	213	667	96	358	139	64
566	960	538	590	846	80	557	526	439	539	226	522	191	475	105	453	369	356	327	749	512	828	728	193	615	403	446	308	546	846	831	638	834	617	293	42	440	307	103	349	330	993	210	859	213	666	96	357	139	64
567	960	538	590	847	80	557	527	440	540	227	522	192	474	105	452	370	356	328	750	511	827	728	195	617	403	439	311	548	846	831	638	836	618	294	42	440	307	104	349	330	993	210	858	213	665	97	357	139	64
567	961	539	590	848	79	558	528	440	540	228	522	192	474	105	452	370	356	328	749	512	830	729	193	616	402	439	311	548	846	831	638	838	619	294	42	440	307	104	349	327	985	210	858	214	665	98	357	139	64
567	961	539	590	848	79	559	528	440	539	228	522	193	474	106	452	370	356	329	750	512	828	730	192	615	403	439	311	548	846	832	639	840	618	294	42	439	307	103	350	330	992	211	858	215	666	98	357	139	64
568	960	539	591	848	78	559	526	441	538	228	521	193	474	105	451	371	356	329	748	513	829	730	192	615	403	443	309	549	847	833	639	841	618	294	42	442	307	103	350	330	992	212	857	215	666	98	357	139	64
569	961	540	591	849	77	559	527	442	539	229	523	194	474	107	452	370	356	331	750	513	828	732	192	615	403	441	308	549	848	834	639	839	618	294	42	442	307	103	350	332	995	213	855	216	666	98	357	139	64
570	963	540	590	849	76	560	527	443	538	229	523	195	474	107	451	370	355	331	750	513	829	732	192	617	403	441	308	550	848	834	639	839	618	294	44	442	307	103	350	332	997	213	853	217	667	98	357	141	64
569	960	541	591	849	76	561	527	443	538	229	522	195	474	108	451	371	355	332	749	514	828	732	190	618	403	443	308	550	848	835	639	838	618	294	43	442	307	104	349	334	999	213	855	216	669	98	357	141	64
569	962	541	591	850	78	561	528	444	538	230	523	195	474	108	452	373	356	332	751	515	829	732	191	618	403	443	308	551	849	835	639	836	619	295	43	446	305	104	349	334	999	216	857	217	667	98	356	141	64
571	963	542	591	849	77	562	529	443	538	230	522	195	474	107	452	373	355	333	751	514	829	731	190	618	403	443	308	551	849	835	639	840	618	295	42	446	304	104	349	330	996	216	858	217	667	99	356	141	64
571	964	542	591	850	77	562	528	445	540	230	522	196	474	108	452	373	355	334	750	515	829	732	191	618	403	440	308	552	850	836	640	840	619	295	42	445	304	103	349	331	996	217	858	217	667	99	356	141	64
573	965	543	591	850	76	563	527	445	538	230	521	196	474	109	451	373	355	333	750	517	830	732	191	618	403	440	308	552	850	836	640	840	619	296	41	444	305	105	348	333	998	214	855	219	668	99	356	141	64
571	964	543	591	850	76	564	528	445	539	232	522	196	474	109	451	373	355	334	751	516	830	732	191	619	401	440	308	554	850	837	640	841	619	296	41	444	304	104	348	333	998	217	856	219	668	101	355	141	62
572	964	544	592	850	76	563	529	445	539	232	521	197	474	109	449	373	355	334	752	517	829	733	191	619	401	440	308	554	850	838	641	839	619	296	41	446	303	105	348	336	997	218	857	219	668	101	355	141	62
572	967	544	592	850	76	564	528	446	539	232	522	197	474	109	451	374	354	335	752	516	830	734	190	619	401	441	309	554	850	838	641	839	619	296	41	445	304	106	349	336	997	218	857	219	669	101	355	142	62
573	966	544	592	850	75	564	528	446	539	233	522	197	474	110	451	374	354	335	750	518	831	734	190	620	401	441	308	554	850	838	641	842	622	297	40	444	305	106	349	336	997	218	857	219	669	101	355	143	62
573	967	544	592	851	75	564	528	446	539	233	521	197	474	112	451	374	355	335	753	518	832	734	189	620	403	441	308	554	850	838	641	843	621	297	40	444	305	106	349	334	1001	219	860	219	669	102	355	143	62
575	968	545	592	852	75	564	528	447	541	234	522	198	474	111	452	374	355	337	754	519	832	733	190	621	403	441	307	556	851	839	643	842	621	297	40	445	305	105	350	334	1002	219	860	220	670	102	354	143	62
575	968	545	593	852	74	564	528	447	541	235	522	199	474	111	452	375	354	337	754	519	832	733	189	621	403	441	307	556	851	839	643	843	622	297	40	447	303	106	349	334	1002	219	860	220	670	102	354	143	62
575	968	545	593	853	73	565	528	448	540	235	523	198	474	111	452	375	355	336	754	520	833	734	190	621	403	444	307	556	851	840	644	844	624	297	40	446	303	106	349	339	1002	220	859	220	670	102	354	143	62
575	969	545	593	852	74	565	528	448	540	235	524	199	475	111	451	375	354	337	753	521	833	733	189	621	403	445	307	556	852	841	644	845	624	297	40	446	304	107	349	342	1005	220	859	221	670	103	354	142	59
577	970	545	593	853	72	565	528	449	540	236	524	199	475	113	452	376	355	338	754	521	833	735	189	621	403	446	307	556	852	840	645	845	624	297	40	447	304	107	349	342	1006	221	859	222	670	104	354	143	60
577	970	546	593	854	72	566	529	450	540	235	523	201	474	113	451	375	355	337	753	523	834	736	189	621	403	449	307	556	853	840	645	845	622	297	39	445	306	106	349	342	1006	221	859	222	670	104	354	144	60
578	971	546	593	854	72	567	529	450	540	235	522	201	475	114	451	375	355	339	753	523	834	735	192	621	403	449	306	556	853	840	646	847	622	299	39	446	305	107	348	340	1002	221	859	223	670	104	354	144	60
578	971	546	593	855	72	567	528	450	541	236	523	200	473	114	451	377	353	340	755	522	834	735	190	622	403	452	306	558	855	841	645	845	623	299	38	446	305	109	348	340	1002	222	859	223	670	105	353	144	60
577	972	547	594	855	72	568	529	450	541	237	524	200	473	113	451	378	353	340	754	523	833	735	187	622	402	452	306	558	855	841	645	845	625	299	38	449	304	109	348	342	1001	223	859	223	670	105	353	145	60
579	972	547	593	856	71	568	529	450	540	238	524	201	475	115	451	377	354	341	754	525	836	736	187	622	402	452	306	558	856	841	645	848	625	299	38	450	302	107	348	342	1001	223	860	223	670	105	353	145	60
578	974	548	593	855	71	569	528	450	541	238	524	201	472	115	450	377	353	341	755	525	837	736	188	622	401	452	307	558	856	841	646	849	625	299	38	448	303	109	348	344	1003	223	860	224	671	106	353	145	60
579	972	548	593	855	71	569	528	451	541	238	524	202	473	115	450	377	353	341	755	524	835	737	187	623	401	451	307	561	857	842	647	848	625	299	38	448	304	110	349	345	1003	223	861	225	671	107	353	145	60
579	974	548	593	854	71	569	529	451	540	238	524	201	474	116	451	378	353	341	755	525	836	738	187	624	401	440	306	561	857	845	647	848	625	299	38	448	304	111	349	345	1004	224	862	225	671	107	353	145	60
579	974	549	594	855	71	570	529	451	540	238	523	201	473	115	451	379	353	342	755	526	835	737	187	624	401	441	306	560	858	846	647	849	626	299	38	448	304	110	349	341	1006	224	862	225	671	107	353	145	59
581	974	550	594	856	69	571	528	452	540	239	524	203	474	117	451	379	354	342	756	526	836	739	188	624	401	443	306	560	858	845	647	849	627	299	38	450	303	109	349	342	1003	224	859	226	670	108	353	145	59
581	975	550	594	857	69	571	530	453	540	239	524	203	474	117	451	379	353	343	757	527	836	738	186	625	401	449	308	560	858	845	648	849	627	299	38	450	303	109	348	345	1005	226	859	226	670	108	353	145	59
583	976	551	594	857	69	572	531	453	540	238	522	204	473	117	451	380	353	343	756	527	837	737	186	625	401	449	308	562	858	845	648	849	627	299	38	452	302	110	348	345	1005	227	859	226	671	108	353	146	58
583	975	551	593	857	69	572	530	453	541	240	522	205	474	117	449	378	353	343	756	529	837	739	185	625	401	446	309	562	858	846	648	849	627	300	38	453	301	111	348	346	1005	227	860	226	671	108	353	145	59
583	975	551	593	857	69	572	530	455	540	240	522	204	473	119	450	380	354	345	757	529	837	740	186	626	401	446	309	562	858	846	648	849	626	300	38	453	301	110	347	346	1005	228	860	226	671	108	353	145	59
583	977	552	594	857	69	572	530	455	540	241	524	204	473	117	450	382	353	345	756	529	838	739	184	626	401	450	309	562	859	845	648	850	627	300	38	453	301	110	347	348	1005	228	861	226	671	108	353	145	59
583	978	552	594	857	68	574	530	455	540	242	523	205	473	117	450	382	353	346	757	530	839	739	185	626	401	452	309	563	860	847	648	851	627	300	37	453	302	111	346	349	1006	229	863	227	671	109	353	145	59
584	977	552	594	857	67	573	530	455	540	241	523	206	472	119	451	382	351	346	756	529	838	738	183	625	401	453	309	563	860	849	650	851	627	300	37	452	304	112	346	349	1006	229	863	228	671	110	353	145	59
585	980	553	594	857	67	574	530	457	540	241	524	206	473	119	450	382	353	347	756	529	838	741	184	625	401	453	309	564	860	849	650	852	627	301	37	453	304	112	346	349	1006	229	863	228	671	110	352	145	59
585	978	554	594	858	66	574	530	458	541	242	522	206	473	120	450	382	351	347	757	531	839	741	183	625	401	451	309	566	861	849	651	852	627	302	36	454	305	112	346	349	1006	230	863	229	671	111	352	147	58
584	979	555	593	859	66	575	530	458	540	243	522	206	473	120	450	383	351	348	757	531	840	741	185	626	401	448	311	566	861	849	651	853	627	302	36	454	305	113	345	345	1008	230	863	229	671	111	352	147	58
585	980	555	594	859	66	576	530	458	541	243	521	208	471	121	449	383	351	348	757	532	840	742	185	627	399	454	308	566	861	849	651	853	627	302	35	453	305	113	345	343	1008	230	863	230	671	112	352	147	58
587	979	556	594	860	66	575	530	459	542	244	523	207	472	121	450	383	350	351	758	532	840	741	183	627	399	453	308	566	862	850	651	853	627	302	35	455	304	114	345	343	1006	230	859	231	671	112	352	148	58
587	980	556	594	860	66	575	530	459	540	245	523	208	474	120	448	384	351	350	758	532	840	741	183	627	399	451	310	566	862	850	649	852	627	302	35	455	304	114	345	348	1007	231	859	231	671	112	352	150	58
587	980	556	594	860	67	576	530	458	540	245	522	209	473	122	449	385	351	349	758	534	842	741	186	629	399	451	310	566	862	851	649	852	627	302	35	456	303	114	345	348	1007	232	860	231	671	112	352	150	58
589	982	556	594	860	66	576	530	460	541	246	522	208	472	122	448	384	349	350	757	534	842	744	183	629	399	457	310	566	862	852	649	852	627	302	36	456	302	114	345	349	1008	232	861	231	671	112	352	149	58
589	982	557	595	861	65	576	530	460	541	246	521	209	473	122	449	386	351	350	759	533	841	744	183	629	399	452	311	566	866	852	650	850	628	302	36	456	302	114	345	349	1008	232	861	231	671	113	351	149	58
589	982	558	595	861	64	577	530	460	541	247	522	209	473	122	449	385	350	350	759	534	842	743	183	629	399	455	309	567	866	852	650	851	629	304	34	455	302	115	345	349	1009	232	861	232	672	113	351	150	58
589	983	558	595	863	65	579	530	461	541	248	522	209	472	122	449	387	351	351	759	535	843	743	182	630	399	455	309	568	865	852	650	851	629	304	34	455	302	116	344	352	1010	233	861	232	672	113	351	150	58
590	983	558	595	863	64	579	530	461	541	247	522	210	472	123	447	386	350	351	758	535	844	745	182	630	399	455	309	569	865	852	652	849	631	304	33	456	302	116	344	352	1010	234	861	233	672	114	351	153	58
590	984	559	595	862	63	580	530	461	541	249	522	210	472	123	448	386	350	353	759	537	844	746	183	631	400	459	309	569	864	854	651	852	630	304	33	458	301	116	344	352	1010	235	861	234	672	114	351	151	58
591	985	559	595	865	66	581	530	462	540	249	521	211	473	123	447	386	348	353	759	536	843	746	183	631	400	459	309	569	865	854	650	854	630	305	33	458	301	117	344	352	1010	235	863	235	672	114	351	151	58
591	984	559	595	864	62	581	530	462	539	249	522	212	472	124	448	388	350	353	759	537	844	746	183	632	400	457	309	569	865	854	650	855	630	305	33	456	302	117	343	352	1010	234	863	236	672	114	351	151	58
592	985	560	595	864	62	581	530	464	542	249	521	212	472	125	448	388	350	353	759	537	843	746	181	633	400	457	309	570	866	855	652	857	628	305	32	457	302	117	343	352	1010	235	864	237	672	114	351	151	58
593	986	561	596	864	61	582	530	463	541	251	522	211	472	124	448	389	349	355	760	537	844	747	182	633	400	459	309	571	866	855	652	859	627	305	32	459	300	117	343	356	1010	237	865	237	672	115	351	148	57
593	987	561	596	864	62	582	530	463	541	250	522	211	472	124	448	389	351	354	759	538	846	748	180	633	400	461	309	571	866	856	651	859	629	305	32	459	300	117	343	357	1010	238	865	238	671	115	351	150	57
593	988	561	596	864	60	583	530	464	540	253	525	213	472	125	448	389	349	354	759	539	845	748	180	633	400	466	307	572	866	854	650	856	629	306	32	459	300	118	343	356	1012	238	865	238	671	115	351	151	57
593	988	562	597	864	61	583	530	464	540	251	521	212	471	126	449	391	349	354	760	539	846	748	180	633	400	466	307	572	866	856	651	857	630	307	32	459	300	119	343	355	1012	239	865	238	672	115	351	151	57
594	989	562	597	864	62	583	530	464	541	252	522	213	472	126	448	390	349	357	763	540	846	748	180	633	399	462	305	575	868	856	651	858	630	307	32	459	300	119	343	351	1010	240	864	238	672	115	351	151	57
594	988	563	597	865	62	583	530	465	541	253	521	214	471	126	450	391	350	357	760	539	846	748	180	635	398	462	305	575	868	857	651	859	632	306	32	459	300	116	344	354	1011	240	864	238	672	116	351	150	56
595	989	563	596	865	61	583	530	465	542	252	522	214	470	127	448	390	348	358	763	540	847	746	178	635	397	462	305	574	868	857	651	859	631	306	32	460	300	117	344	355	1013	240	864	239	672	116	351	152	56
596	990	563	596	867	61	584	530	466	541	254	522	214	471	128	448	391	348	358	762	542	848	749	180	635	397	460	305	574	869	859	652	858	630	307	32	460	300	118	343	356	1014	241	864	239	672	117	351	152	56
597	988	565	595	865	59	585	530	466	541	254	522	214	471	127	447	392	349	357	763	542	848	748	180	635	397	459	305	574	870	859	652	856	630	307	32	461	301	118	343	356	1014	242	865	241	673	117	351	152	56
597	990	564	595	867	59	585	530	467	541	254	522	215	472	129	448	391	348	360	763	541	848	748	178	631	402	459	305	574	870	859	652	855	631	307	31	461	301	119	343	360	1015	242	865	241	673	117	351	153	56
597	990	565	596	867	58	585	531	467	541	255	522	215	471	127	447	392	348	358	762	542	849	751	177	634	401	461	308	576	870	860	652	855	632	308	30	462	301	119	343	360	1015	242	865	241	673	117	351	153	56
598	991	565	596	866	58	586	530	468	541	256	522	215	471	128	448	392	348	358	763	543	849	749	179	635	399	461	308	576	870	862	653	855	632	308	30	462	301	120	342	360	1016	242	868	241	673	118	350	153	56
599	991	565	596	866	58	587	531	468	541	256	522	216	473	130	446	393	348	359	764	543	850	750	177	635	399	462	306	577	870	862	653	857	632	308	30	461	302	120	342	362	1016	242	868	241	673	118	350	153	56
599	992	566	596	868	59	586	531	469	541	256	521	215	470	130	447	394	348	358	763	543	849	750	179	635	399	462	306	578	870	862	653	858	630	308	30	462	302	121	342	360	1012	242	868	242	674	118	350	152	58
601	996	566	596	868	58	586	532	469	541	257	522	216	471	129	447	393	348	359	764	544	850	751	178	635	398	462	306	576	872	862	653	859	631	308	30	464	301	121	342	360	1015	243	868	242	674	118	350	155	56
599	994	566	597	869	58	588	533	470	541	257	522	217	470	131	447	394	348	361	764	545	850	751	178	635	398	465	308	576	872	862	654	859	631	308	30	462	302	122	342	362	1016	244	869	243	674	118	350	155	56
601	993	567	598	869	56	588	531	470	541	257	522	217	470	131	446	394	347	360	767	545	852	751	177	635	398	465	308	576	875	862	655	858	633	308	30	462	302	122	342	362	1017	244	869	243	674	118	350	155	56
602	994	568	597	869	57	588	531	470	540	258	522	217	470	131	446	395	346	360	765	545	852	751	179	636	397	467	307	578	876	862	655	860	633	308	30	465	301	122	342	362	1017	244	869	243	675	118	350	152	55
602	994	568	597	869	56	589	531	470	540	258	522	217	469	130	446	397	348	359	765	547	851	752	178	636	397	467	307	578	876	864	655	860	633	308	29	465	301	122	343	362	1017	244	869	243	675	118	350	152	55
602	995	568	596	869	56	589	531	471	540	258	522	218	469	132	446	396	347	360	764	547	852	751	178	636	397	467	307	578	876	864	655	860	633	309	29	467	300	122	343	364	1017	244	869	244	675	120	349	152	55
603	995	568	597	869	55	590	531	471	541	258	523	218	470	132	446	398	350	361	764	547	853	752	179	635	395	467	307	580	874	865	656	858	633	309	29	467	300	123	343	364	1017	245	869	244	675	120	349	152	55
602	996	569	598	870	56	589	531	471	541	259	522	220	469	132	446	397	348	363	765	548	854	754	177	638	395	466	304	580	874	865	656	858	633	309	28	467	300	124	342	363	1017	245	869	244	675	120	349	152	55
604	997	570	598	870	56	590	532	472	541	259	520	219	469	131	445	396	347	364	763	547	854	754	177	641	394	466	304	580	874	865	656	861	635	309	28	466	301	124	342	363	1017	245	869	244	675	120	349	152	55
606	998	571	598	869	55	591	532	472	541	260	522	220	470	132	446	397	348	362	767	549	854	753	177	640	395	466	304	580	874	865	656	861	635	309	28	466	301	124	342	365	1018	246	870	245	675	120	349	152	55
604	997	571	597	870	55	591	532	472	542	260	523	220	470	135	448	397	347	363	767	549	855	753	177	640	395	464	304	580	874	866	657	861	635	309	28	468	301	124	342	365	1018	246	870	245	675	120	349	152	54
605	998	570	599	871	54	591	532	473	541	260	522	220	470	135	446	397	348	364	768	549	854	753	177	638	395	465	303	580	874	866	657	861	635	309	28	468	301	124	342	365	1017	245	870	246	676	120	349	153	53
605	1000	571	599	871	54	592	533	473	541	260	522	221	469	135	446	397	347	363	767	550	855	754	177	637	395	467	303	580	874	866	658	861	635	309	29	468	301	126	342	368	1017	247	871	246	676	120	349	152	54
606	999	571	599	872	53	593	532	473	541	261	522	222	468	134	446	398	348	364	768	550	856	755	177	638	395	467	303	582	874	866	658	864	634	309	29	468	301	125	341	368	1017	247	871	247	676	120	349	152	54
607	999	571	600	872	54	593	533	474	541	261	521	222	469	134	446	398	348	365	769	551	856	756	176	640	394	468	303	582	874	866	658	865	634	309	29	468	301	125	340	368	1017	247	871	248	676	120	349	153	54
607	999	572	599	872	54	593	533	474	541	262	521	223	469	135	444	397	347	364	766	552	856	754	177	640	394	469	303	582	874	866	659	864	634	310	29	469	301	123	338	368	1019	247	871	248	676	120	349	154	53
608	1000	573	599	872	53	593	533	474	542	262	522	222	470	136	445	398	347	365	769	550	858	756	176	640	393	469	303	583	876	867	660	864	634	310	28	469	301	124	338	368	1019	247	871	248	677	121	348	153	54
609	1001	573	599	873	54	594	533	474	543	261	521	222	470	134	445	399	347	365	769	551	857	756	176	639	393	472	302	583	876	868	660	864	634	310	28	470	301	125	338	370	1021	247	871	248	679	122	348	153	54
608	1001	573	600	873	54	594	533	475	543	262	522	222	471	136	446	399	347	366	770	551	858	756	175	639	393	473	302	583	876	868	661	865	635	310	28	472	300	125	338	369	1021	248	871	249	679	122	348	153	54
609	1000	573	601	873	52	594	533	476	543	262	524	221	469	135	447	399	347	366	769	551	859	757	176	640	393	473	302	583	876	869	661	865	635	310	28	472	300	125	339	365	1022	248	872	250	679	122	348	154	54
609	1001	573	600	873	52	595	533	476	542	263	522	222	469	135	445	399	346	365	768	553	860	756	175	640	393	473	302	584	878	870	662	864	637	310	28	470	301	125	340	366	1022	249	872	250	679	122	348	154	54
610	1003	573	599	872	51	595	534	476	541	262	522	222	470	136	446	399	347	365	770	553	860	757	175	640	393	475	301	584	878	870	662	864	639	310	28	470	301	125	340	368	1021	250	873	250	679	122	348	154	54
610	1004	573	600	873	53	595	534	475	542	263	522	223	470	136	447	400	347	366	770	553	859	756	175	641	393	467	302	584	878	870	662	862	634	310	28	469	297	126	340	370	1021	250	873	250	679	122	348	154	54
610	1005	573	600	874	53	595	534	475	544	264	522	223	469	135	447	401	347	365	770	553	860	757	175	642	393	467	301	584	878	871	663	863	635	310	28	468	300	126	340	371	1020	250	873	250	679	123	348	154	54
610	1004	574	601	873	51	595	534	475	543	263	523	224	470	136	446	400	347	364	769	553	861	755	175	642	393	469	300	584	878	871	663	863	636	310	28	469	300	127	339	372	1020	251	874	250	679	123	348	154	54
611	1005	574	600	873	52	595	535	476	543	263	522	222	469	136	447	401	347	365	770	553	862	756	175	642	393	469	300	588	882	872	664	864	637	310	28	470	300	127	339	372	1020	252	874	251	679	123	348	155	54
612	1006	574	600	873	51	595	535	477	546	264	523	223	469	136	446	401	347	367	773	553	861	755	176	642	393	471	301	588	887	874	666	864	637	311	28	470	301	125	340	373	1021	252	875	251	679	123	348	155	54
612	1006	575	601	874	54	595	535	476	544	264	523	224	470	136	448	400	347	367	772	553	862	755	176	641	392	471	301	588	882	873	666	865	637	311	28	468	301	125	340	372	1021	251	875	252	679	123	348	155	54
614	1007	574	601	872	50	595	536	477	544	263	523	222	470	136	447	400	348	368	773	554	863	755	176	640	393	469	303	588	882	872	665	865	637	310	29	468	302	127	339	372	1021	251	875	253	679	123	348	155	54
614	1008	574	601	874	52	595	536	475	545	263	523	223	471	136	448	399	348	367	774	554	864	756	176	640	393	469	303	586	882	872	665	865	637	310	29	469	302	126	340	373	1022	252	876	253	679	124	348	155	54
612	1007	574	601	873	51	596	536	476	544	263	523	223	470	134	446	400	348	367	773	555	863	756	176	639	391	470	303	584	883	874	666	866	637	310	29	467	304	125	340	373	1023	251	876	251	680	124	347	155	54
613	1007	575	601	873	51	596	536	476	545	263	523	222	470	136	446	398	347	367	772	555	864	756	176	638	391	470	303	587	883	875	667	866	637	311	29	470	303	126	340	373	1023	252	881	251	680	125	347	155	54
615	1008	575	602	872	51	596	536	476	545	263	522	223	471	135	446	398	347	367	774	556	864	756	176	636	389	471	303	587	883	875	667	866	638	311	29	471	302	126	340	373	1023	252	880	251	680	126	347	155	54
615	1009	575	601	873	50	596	536	475	545	264	523	222	471	138	447	400	348	367	772	555	865	756	176	637	389	471	303	588	883	874	667	866	638	311	28	470	303	126	340	373	1023	254	879	251	680	126	347	155	54
614	1009	575	602	872	50	596	536	476	544	264	521	222	471	136	447	399	348	368	774	556	865	757	175	637	389	471	303	589	884	875	668	867	638	310	28	470	302	124	340	373	1023	256	880	251	681	126	347	155	54
615	1009	575	601	873	50	596	536	476	546	264	521	223	470	136	447	400	348	370	774	557	865	756	174	638	390	472	303	589	884	875	669	867	638	310	28	473	301	125	339	373	1023	257	881	252	681	126	347	155	54
615	1009	576	602	874	49	597	536	477	544	265	522	223	470	138	446	400	347	369	774	557	866	758	174	640	391	472	303	590	886	876	669	867	638	311	27	474	300	125	339	372	1024	257	881	252	681	126	347	156	53
616	1009	578	602	873	49	597	536	477	546	266	522	224	470	138	446	402	348	368	773	558	866	756	174	640	391	472	303	590	886	876	668	868	639	311	27	474	300	125	340	374	1025	254	882	251	679	127	347	156	53
615	1011	577	600	876	54	598	536	476	545	265	522	224	470	138	447	400	347	369	774	558	865	757	174	641	391	472	303	592	883	879	669	868	639	310	27	473	300	126	341	374	1025	256	883	251	680	127	346	156	53
616	1010	578	601	874	48	598	536	477	545	265	522	223	469	139	447	402	347	369	772	559	866	758	173	641	391	471	303	592	884	879	669	868	639	311	28	472	302	127	341	375	1025	257	883	252	680	127	346	156	53
617	1012	578	602	874	50	599	536	478	544	266	522	225	470	139	444	403	348	369	774	559	867	757	173	641	391	471	303	592	885	877	668	868	640	311	28	472	302	128	341	376	1026	258	883	252	680	127	346	156	53
619	1017	578	601	875	48	599	536	478	544	266	522	225	469	140	447	403	348	369	774	559	867	757	172	641	391	473	302	592	886	878	669	868	640	311	27	473	302	130	339	376	1026	259	883	252	680	127	346	156	53
619	1012	579	602	875	46	599	536	479	545	267	522	226	469	139	444	403	347	371	775	561	868	760	172	641	391	472	303	592	886	878	669	869	640	311	27	473	302	130	338	374	1026	259	883	253	680	127	346	156	53
618	1011	579	602	875	46	600	535	480	544	267	521	226	468	140	446	403	348	371	775	562	867	759	173	641	391	473	303	592	883	879	669	870	640	310	28	473	302	128	341	372	1023	260	884	253	680	128	346	156	52
619	1012	580	601	876	45	600	536	480	545	268	522	226	470	138	446	403	346	372	773	562	868	759	171	641	391	473	303	594	886	879	669	870	641	311	27	473	302	129	341	373	1024	259	884	253	680	129	346	157	52
620	1014	580	601	876	45	601	535	480	543	268	521	226	470	141	443	403	346	372	775	560	867	759	172	642	391	473	305	594	886	879	669	870	641	312	27	472	301	130	341	374	1027	259	884	254	680	129	346	158	52
621	1012	580	602	877	44	601	535	480	547	269	522	226	470	141	445	404	346	372	775	562	868	760	171	643	391	471	304	595	886	880	669	875	646	312	27	471	301	130	340	376	1028	258	883	254	680	130	345	157	53
621	1014	580	600	876	44	601	536	480	545	269	521	227	469	141	446	404	344	372	774	562	868	760	170	643	391	470	303	594	886	880	669	870	642	312	27	471	301	131	339	378	1028	258	883	254	680	131	345	158	53
621	1013	581	602	876	44	601	536	480	545	269	522	227	470	140	444	405	346	373	774	564	869	759	170	643	390	470	303	596	886	881	670	871	643	312	27	472	301	128	340	382	1027	260	884	254	680	131	345	158	53
621	1015	583	602	877	43	601	535	482	544	270	522	227	468	141	445	406	345	374	775	564	868	761	170	643	390	470	303	596	886	881	670	871	642	312	27	475	300	130	340	378	1025	260	884	255	681	131	345	160	52
621	1014	582	601	877	43	601	535	482	544	270	522	228	469	141	444	406	345	373	775	565	870	761	170	643	390	471	302	596	886	881	670	874	641	312	27	475	300	131	339	379	1026	261	885	255	681	131	345	160	52
622	1013	582	602	878	42	602	535	482	543	270	521	227	468	142	445	406	346	374	774	564	870	761	170	643	389	471	302	596	886	881	670	874	641	312	27	476	299	132	339	380	1032	262	885	256	681	131	345	160	52
621	1015	583	603	878	42	602	535	482	544	270	520	227	468	143	446	407	346	375	775	565	869	762	170	642	390	471	302	598	887	881	671	874	641	313	27	476	299	132	339	381	1032	262	885	256	681	131	345	160	52
625	1016	583	601	878	42	602	535	484	544	270	520	228	468	142	444	406	345	375	773	565	870	762	169	644	389	471	302	598	888	883	671	874	641	314	27	476	299	132	338	381	1030	263	886	256	681	132	345	160	51
625	1013	584	602	878	42	603	535	483	544	271	522	229	468	143	443	406	344	377	774	566	870	762	170	645	389	471	301	598	888	883	671	873	642	314	27	477	299	133	338	381	1028	264	886	257	681	132	345	160	51
624	1014	584	603	879	41	604	535	483	545	271	521	229	467	143	444	407	344	377	774	567	869	763	167	641	390	471	302	600	887	883	671	874	641	314	27	477	299	133	338	382	1028	264	887	257	681	132	345	160	51
625	1014	585	603	879	40	605	535	484	543	271	521	230	468	144	443	408	344	378	774	567	869	763	166	641	390	472	301	600	887	884	671	875	641	314	27	477	299	130	339	382	1028	264	887	257	681	132	345	160	52
625	1013	585	602	879	40	605	535	484	542	273	520	230	467	144	444	408	343	377	776	567	869	764	166	641	389	475	301	602	887	885	671	875	642	314	27	478	298	133	338	382	1028	264	887	258	681	132	345	162	51
626	1015	586	603	880	40	605	533	484	542	273	519	231	466	143	444	408	343	378	774	568	871	765	166	641	388	476	301	602	888	886	671	875	642	314	27	479	298	134	337	382	1028	265	887	259	681	132	345	162	51
625	1015	586	603	881	40	606	534	486	542	274	519	229	466	145	443	409	344	380	779	568	872	765	165	641	388	477	300	602	888	886	671	875	642	315	27	480	298	129	343	379	1025	264	886	259	680	132	345	162	51
627	1017	587	604	881	40	606	534	485	544	274	521	230	466	145	443	410	344	379	776	568	872	765	165	641	388	477	299	602	888	886	671	876	642	315	27	480	298	131	343	382	1025	264	883	259	680	132	345	163	50
627	1015	588	602	881	39	606	534	485	544	273	520	231	466	145	442	410	343	380	774	569	871	765	166	641	387	477	299	602	888	886	671	876	642	315	27	480	297	131	343	382	1027	266	884	259	680	132	345	163	50
628	1017	588	604	881	39	607	535	485	544	274	519	232	467	145	442	410	343	380	776	569	871	765	164	640	385	477	299	603	888	886	671	877	642	316	26	480	297	132	343	380	1030	266	885	261	680	132	345	163	50
629	1017	588	603	881	39	607	533	488	543	275	519	231	466	145	442	410	343	381	776	569	871	765	165	642	385	477	299	603	888	886	671	879	643	316	26	480	297	133	343	381	1030	267	885	261	680	133	345	162	51
629	1019	589	602	881	38	607	534	488	542	275	519	232	465	147	441	411	343	382	774	569	872	766	165	642	385	477	299	603	888	887	672	879	643	316	25	481	296	133	340	381	1030	268	886	261	680	133	345	162	51
630	1017	588	603	881	37	607	534	490	543	276	520	234	463	146	441	411	343	381	775	571	872	766	166	641	384	478	299	603	888	888	672	879	643	315	26	481	296	133	340	382	1030	270	887	261	680	134	345	162	51
630	1019	589	603	881	37	608	533	490	542	276	519	234	465	146	441	411	342	382	774	570	874	767	164	640	383	478	299	603	888	888	672	880	645	315	25	482	295	135	337	382	1030	270	887	262	681	134	344	162	50
629	1018	590	604	882	36	609	533	489	543	276	519	234	465	147	444	412	342	382	774	571	874	766	164	640	383	478	299	603	888	888	672	880	645	315	25	481	295	135	336	388	1029	270	887	263	681	135	343	162	49
630	1020	590	602	883	36	609	534	488	541	276	517	234	466	147	441	412	341	382	776	572	873	767	164	640	383	479	299	604	889	888	672	880	645	315	25	482	294	135	336	388	1028	270	887	263	681	135	343	162	49
632	1019	591	603	883	36	609	534	490	541	276	518	233	466	145	443	413	342	384	775	573	873	767	165	643	383	479	299	606	891	889	672	881	645	315	26	482	294	137	337	388	1028	270	887	263	681	136	342	163	49
632	1022	591	602	882	35	610	533	490	543	278	518	234	466	148	443	414	340	384	776	573	874	767	162	641	383	481	299	606	891	890	673	882	645	316	25	483	294	137	336	389	1030	272	887	264	681	136	342	161	50
632	1021	591	603	882	35	610	534	490	542	278	518	235	465	148	441	414	341	384	775	573	874	767	162	641	383	482	300	606	890	890	673	882	645	316	25	482	294	136	335	388	1030	271	888	266	680	136	342	161	50
633	1022	592	601	882	35	611	534	491	541	279	518	233	465	148	440	413	341	384	776	573	874	767	162	643	383	482	300	605	892	890	673	882	645	317	25	483	294	136	335	388	1030	271	888	266	680	136	342	162	49
633	1022	591	601	883	34	610	534	492	543	278	517	236	464	147	441	415	341	386	776	575	876	768	163	643	383	482	299	604	893	890	673	882	645	317	25	481	297	136	335	388	1031	271	889	266	680	137	341	163	49
634	1022	592	603	884	34	611	535	491	542	279	518	235	461	148	441	415	340	385	776	575	875	769	162	644	383	481	297	604	893	893	674	882	645	317	25	482	297	139	335	389	1031	273	889	266	680	137	341	163	49
635	1023	593	603	884	34	612	534	491	541	280	519	236	464	149	441	416	341	386	776	575	875	769	162	645	382	484	297	606	894	892	674	883	645	317	25	483	296	139	335	389	1031	273	889	266	680	137	341	163	49
634	1023	593	603	886	34	613	533	492	540	281	517	237	463	149	439	416	340	385	776	577	876	769	161	645	382	485	298	607	895	894	675	883	645	318	25	485	296	136	334	389	1031	273	889	266	680	137	340	164	49
635	1024	594	603	885	33	613	534	492	541	280	516	236	464	149	439	415	342	386	777	577	875	769	161	644	382	485	298	606	894	894	675	883	645	318	24	485	296	136	334	390	1033	273	889	267	680	137	340	164	49
635	1023	594	602	885	33	613	534	492	542	281	515	235	464	150	440	415	340	386	778	577	876	769	161	643	382	485	298	606	894	894	675	884	645	318	24	486	295	137	334	390	1036	273	890	267	680	138	340	165	49
636	1025	594	602	886	33	613	534	495	543	281	518	237	463	151	439	417	341	388	777	578	877	770	162	643	382	485	298	606	894	894	675	884	646	319	23	486	295	139	333	388	1034	273	890	267	680	139	339	165	49
636	1026	593	604	886	32	614	535	493	541	281	518	237	465	151	440	417	341	388	779	577	877	771	162	643	382	485	298	607	894	895	676	884	646	319	23	486	295	139	333	390	1034	275	891	268	680	139	339	164	49
637	1025	594	603	886	32	614	535	494	541	280	517	238	465	151	441	417	340	387	778	578	877	772	161	645	382	485	298	606	894	893	675	887	646	319	23	486	295	140	333	392	1034	277	892	269	680	139	339	164	49
637	1025	593	604	886	32	614	535	493	542	281	516	238	464	151	438	418	341	388	776	579	877	773	162	646	382	485	298	606	894	894	675	889	647	320	23	486	295	140	332	392	1034	277	892	269	680	139	339	164	49
638	1027	594	603	886	32	614	534	494	543	282	515	238	463	151	440	418	339	388	779	579	878	771	161	647	382	485	298	607	894	895	675	889	647	320	22	487	295	140	332	394	1036	277	892	269	680	140	338	165	48
638	1027	595	603	887	32	614	534	495	541	283	516	237	465	151	439	417	339	390	778	579	878	771	159	647	382	485	297	607	895	895	675	889	647	320	22	487	295	139	333	395	1036	277	892	269	681	140	338	166	48
638	1027	596	603	887	31	614	535	495	542	283	515	239	464	151	440	418	339	389	779	581	878	771	158	644	383	485	297	607	895	895	675	888	648	320	22	488	295	140	332	396	1038	277	893	269	681	141	338	166	48
639	1028	595	604	887	30	616	533	496	541	283	516	239	464	150	441	419	339	390	779	581	877	771	158	644	383	485	297	607	896	895	675	886	648	320	22	489	295	140	332	396	1038	277	893	270	680	141	338	166	48
640	1028	596	604	887	30	615	534	495	542	283	517	239	465	152	440	420	339	388	777	581	878	772	158	644	382	485	297	607	896	896	675	885	648	321	22	489	295	140	332	396	1038	277	893	270	680	141	338	166	48
638	1028	596	604	888	30	616	533	494	542	283	516	239	464	153	439	420	339	389	777	581	879	775	163	644	381	489	295	608	896	897	675	886	648	321	22	489	294	141	332	396	1038	278	894	270	680	141	338	166	48
640	1029	596	603	888	30	616	533	495	542	282	513	239	464	154	438	420	339	389	779	582	878	773	158	644	381	485	297	610	896	897	675	886	649	321	22	490	293	141	332	394	1039	278	894	270	681	141	338	166	48
639	1029	596	603	887	30	617	533	495	542	284	515	239	465	153	440	420	339	392	779	583	879	773	157	645	380	486	297	610	896	897	675	887	649	321	22	489	293	142	331	392	1034	279	894	271	681	142	337	165	49
640	1030	597	603	887	29	617	533	495	541	282	515	240	465	153	440	420	340	392	780	582	879	773	157	646	381	489	295	610	896	896	677	887	649	322	21	490	293	142	331	396	1038	279	895	271	681	142	337	165	49
641	1028	597	604	888	29	617	533	496	541	285	514	240	464	156	439	421	339	393	780	585	879	772	155	647	381	489	295	612	898	897	677	886	647	322	21	491	292	142	331	396	1039	279	894	271	681	142	337	165	49
641	1030	598	604	888	29	618	534	496	542	284	514	241	463	153	439	421	340	391	782	584	880	773	155	647	380	490	295	614	898	897	678	888	647	322	20	492	292	142	331	397	1039	279	894	271	681	143	336	166	48
641	1030	598	604	890	28	619	534	495	543	284	516	240	464	154	440	421	340	393	780	584	882	773	155	646	380	490	295	614	898	898	678	888	649	322	20	492	292	142	331	395	1038	280	894	271	681	144	335	167	48
641	1031	598	604	890	28	619	534	497	543	284	514	241	463	155	437	422	340	393	780	585	882	773	155	646	378	491	295	614	898	898	678	888	649	322	20	492	292	142	331	396	1042	280	894	272	681	144	335	167	48
643	1030	599	605	890	26	619	534	497	543	285	514	242	463	154	439	422	338	392	778	585	882	773	156	647	378	492	295	614	899	899	678	890	649	322	20	491	292	143	331	398	1043	280	894	272	681	144	335	167	48
644	1032	599	605	890	26	619	534	497	541	285	514	243	462	156	438	422	338	393	780	585	881	774	155	648	378	492	295	614	899	899	678	891	649	322	21	490	293	143	331	398	1043	280	894	272	681	144	335	168	48
643	1031	599	605	890	26	619	534	499	542	285	516	243	463	157	438	422	337	397	780	586	882	775	154	649	378	493	295	614	899	899	678	892	649	321	21	491	293	143	330	398	1041	281	895	273	681	144	335	168	48
644	1033	599	604	891	24	620	535	497	542	285	516	244	464	154	439	422	338	393	781	587	882	775	155	649	378	493	295	614	900	900	679	893	649	321	21	491	293	143	330	399	1042	281	895	273	681	145	334	168	48
645	1032	600	604	892	25	621	535	498	542	286	515	243	463	154	438	423	338	395	781	587	884	776	154	649	378	493	295	614	900	900	679	892	650	321	21	491	293	143	330	403	1045	283	897	273	682	145	334	168	48
645	1033	600	605	891	25	621	535	498	542	286	515	244	462	156	440	423	338	394	780	587	883	775	155	649	378	493	295	616	902	900	679	892	650	321	21	491	293	144	330	404	1048	283	897	274	683	145	334	169	47
645	1033	601	605	891	25	621	535	499	543	286	515	245	463	154	438	423	338	395	781	588	884	775	155	648	378	493	295	617	904	900	679	892	651	322	21	492	292	144	330	402	1047	283	897	274	683	145	334	170	47
648	1033	601	605	892	25	621	535	499	542	286	514	245	463	157	439	424	338	396	780	588	882	775	155	648	378	493	295	617	904	901	679	892	651	322	20	494	291	144	330	400	1045	282	894	275	683	146	334	170	47
646	1032	601	605	891	24	621	535	500	543	288	518	243	463	157	434	424	338	395	782	589	884	775	156	648	378	493	295	618	903	902	678	893	651	323	19	492	292	145	329	400	1045	283	895	275	683	147	334	170	47
648	1033	602	606	891	24	622	535	500	540	287	515	245	462	159	435	424	337	394	780	590	885	776	155	649	378	493	295	619	902	902	679	893	650	323	18	492	292	145	329	400	1044	283	895	275	683	147	333	169	47
648	1034	602	606	892	24	622	535	501	541	289	515	245	461	157	433	424	338	395	782	591	885	778	154	649	378	493	295	620	903	901	681	893	649	324	18	492	292	146	329	401	1044	283	895	276	682	148	333	169	47
648	1034	603	606	892	24	622	535	501	541	289	513	245	461	157	438	425	338	395	781	591	885	776	153	650	377	493	295	620	903	901	681	893	649	324	18	492	292	144	330	404	1045	284	897	276	682	148	333	168	47
649	1035	603	606	892	23	622	535	502	542	289	516	246	461	158	436	425	337	395	780	591	886	777	153	650	377	493	295	620	903	901	681	891	649	324	18	493	291	144	330	402	1045	283	897	277	683	148	333	168	48
650	1036	604	606	892	22	623	535	502	541	289	514	245	460	159	436	425	337	398	781	591	886	776	153	650	377	493	295	620	903	900	682	894	653	324	18	493	291	145	329	400	1047	282	897	277	683	148	333	168	47
651	1037	604	606	892	22	624	535	502	541	289	515	246	462	159	435	425	337	397	783	592	888	776	155	650	377	493	295	620	903	902	681	895	654	324	18	493	290	145	328	400	1048	286	897	278	683	148	333	168	47
650	1036	605	606	892	22	624	535	501	541	289	516	245	463	159	435	425	337	397	784	593	887	776	154	650	377	493	295	620	905	902	681	897	654	324	18	493	289	146	328	402	1048	284	897	278	684	149	333	168	47
652	1038	605	606	893	21	624	535	505	541	290	515	245	463	160	437	427	338	398	781	592	887	778	151	650	377	495	295	620	905	902	681	897	653	324	18	493	289	147	328	404	1045	288	899	279	684	148	333	169	46
651	1038	606	605	893	21	624	535	503	542	291	513	246	461	160	435	427	338	399	779	592	887	779	150	650	378	495	294	620	905	904	682	897	653	324	18	493	289	147	328	404	1046	290	899	279	684	148	333	169	47
652	1036	606	605	894	21	625	536	504	541	291	514	248	460	160	435	427	337	399	782	593	888	778	150	650	378	495	294	620	905	904	682	897	653	324	18	494	290	148	327	403	1048	290	899	279	684	149	333	169	47
653	1037	606	605	895	21	626	535	504	541	291	514	247	461	160	437	428	337	397	783	592	887	778	151	650	378	495	293	621	906	905	682	897	654	324	17	495	291	148	327	403	1049	290	899	279	684	149	332	169	47
654	1039	606	605	894	21	626	536	505	543	291	514	247	461	160	435	428	338	399	781	593	888	781	150	647	378	495	293	621	906	905	682	895	652	325	17	495	291	149	327	403	1049	290	901	279	684	149	332	171	47
653	1038	606	606	894	19	626	536	505	548	292	514	249	462	161	433	428	336	400	782	593	888	780	151	647	378	495	293	622	908	904	682	896	653	325	17	494	290	149	327	405	1050	291	903	279	684	150	331	171	47
654	1039	607	604	895	20	626	537	505	542	293	514	247	462	161	435	428	336	400	783	594	888	781	150	647	378	496	295	620	911	906	685	897	654	325	17	495	288	149	327	406	1050	289	901	280	684	150	331	171	47
654	1039	607	603	895	20	628	536	505	540	293	516	248	460	161	435	430	337	399	782	595	889	780	149	650	378	496	295	620	911	907	686	897	654	325	17	495	288	149	327	407	1048	286	899	280	684	150	330	172	47
655	1038	608	605	896	20	628	536	506	541	293	515	248	460	161	434	429	335	401	783	595	889	781	149	650	378	497	293	620	908	907	686	898	653	324	18	494	290	150	327	408	1048	290	899	280	684	151	330	172	47
657	1039	608	604	896	20	628	537	508	541	293	513	247	461	163	433	430	336	401	784	595	889	781	149	650	377	497	292	621	909	907	686	898	652	325	17	494	290	150	326	408	1049	291	900	281	685	151	330	172	47
656	1039	609	605	896	19	629	536	507	541	294	513	250	461	162	433	430	337	403	787	595	890	781	148	654	376	497	292	622	909	908	686	900	654	325	17	496	289	150	326	408	1050	293	901	281	685	151	330	173	46
656	1040	608	605	896	17	630	537	507	541	295	514	250	460	163	432	432	336	401	785	596	889	782	148	654	376	497	292	622	910	908	686	899	654	325	17	498	289	151	325	408	1050	293	902	282	685	151	330	173	46
657	1040	609	604	897	18	630	537	506	541	295	514	250	460	162	433	432	335	405	787	597	889	782	148	654	376	498	292	622	910	908	686	900	654	325	17	498	289	152	324	406	1051	287	897	283	686	152	329	173	46
658	1040	609	603	897	18	630	537	507	541	295	514	250	463	163	434	432	336	403	784	597	892	782	147	651	379	498	292	624	910	908	686	901	654	325	17	498	289	152	324	407	1051	289	899	283	686	152	329	172	47
657	1041	609	605	896	18	631	538	506	541	296	513	250	463	162	433	431	335	403	784	598	892	782	147	651	378	500	293	624	910	907	686	901	654	325	17	498	289	152	324	407	1052	291	900	283	686	152	329	172	47
658	1041	609	604	897	17	631	537	506	540	296	512	252	460	163	433	431	334	405	785	599	892	782	147	651	378	500	293	624	910	907	686	902	653	324	17	498	289	152	324	406	1052	291	900	285	685	152	329	171	46
659	1041	609	605	897	17	631	537	510	540	297	513	249	460	164	433	431	334	406	785	599	892	783	147	654	377	500	293	625	912	907	686	903	652	325	17	498	289	150	324	406	1052	293	903	285	685	153	328	171	46
660	1042	610	604	898	14	631	536	509	540	298	514	251	460	166	433	433	334	406	786	599	892	785	147	652	379	501	291	625	913	908	685	902	655	326	17	498	288	150	324	407	1052	294	903	285	685	153	327	171	46
660	1044	610	603	898	16	631	536	510	541	297	514	251	461	165	433	433	334	403	789	599	892	784	147	652	378	501	291	625	913	910	684	903	656	327	17	498	288	152	324	408	1052	292	902	287	685	153	327	171	46
661	1043	610	605	898	16	632	537	509	540	299	514	251	460	165	431	433	334	405	785	600	892	785	147	654	378	502	291	625	913	911	685	904	658	327	17	498	288	153	324	410	1052	292	901	287	685	153	327	171	46
661	1043	610	605	899	16	632	536	509	541	297	512	252	459	165	431	434	334	406	786	600	893	785	146	654	377	503	291	626	913	911	686	905	658	327	17	498	288	153	323	411	1053	294	902	287	685	155	326	172	45
661	1044	610	605	900	15	632	536	512	540	299	514	253	460	165	432	433	334	406	786	601	893	785	147	654	376	503	291	626	914	911	687	903	656	327	17	498	288	153	324	412	1054	296	902	288	685	155	326	172	45
661	1044	610	604	899	15	633	537	510	541	299	512	252	460	165	433	434	334	405	785	601	893	785	147	655	376	503	292	625	914	911	687	905	654	327	16	498	288	154	322	412	1056	294	900	288	686	155	326	172	45
662	1043	610	605	899	16	633	537	512	540	300	514	252	459	165	430	435	333	407	787	601	893	785	146	655	376	505	292	626	914	912	687	903	658	327	16	498	288	154	322	412	1055	296	901	288	686	155	326	172	45
662	1045	611	605	899	14	633	537	511	541	300	512	253	458	164	432	436	332	406	787	601	894	785	145	656	376	505	292	628	914	913	687	903	658	327	16	499	288	155	323	412	1052	296	901	288	686	155	326	173	45
663	1045	611	605	899	14	634	536	513	542	301	516	253	458	164	433	435	332	408	790	602	895	785	145	656	376	505	292	629	915	913	687	904	657	327	16	499	288	155	323	412	1052	297	902	288	687	155	326	173	45
664	1046	612	605	900	14	634	537	512	540	299	511	255	462	165	431	435	331	408	787	602	895	786	145	656	376	505	292	629	916	913	687	905	657	327	16	500	288	155	323	413	1054	298	902	288	687	155	326	173	45
664	1047	613	604	900	14	635	537	512	541	300	511	254	461	166	430	436	332	408	788	603	896	787	145	657	375	505	292	629	916	914	687	906	658	327	16	501	287	156	322	413	1057	296	903	288	687	155	326	173	45
664	1046	612	605	900	14	635	537	513	541	302	511	254	458	167	430	436	332	408	787	603	895	787	145	657	375	505	292	630	916	914	687	907	659	327	16	501	287	157	320	412	1056	296	902	289	687	155	326	173	45
665	1047	612	606	902	13	636	537	512	541	302	512	253	456	166	430	436	331	411	790	603	895	787	145	657	374	504	291	631	916	914	689	907	659	327	16	502	286	157	320	416	1054	298	901	289	687	155	326	173	45
[truncated: 50 more columns]

## Sheet: Figure 2k
X1	Y1	X2	Y2	X3	Y3	X4	Y4	X5	Y5	X6	Y6	X7	Y7	X8	Y8	X9	Y9	X10	Y10	X11	Y11	X12	Y12	X13	Y13	X14	Y14	X15	Y15	X16	Y16	X17	Y17	X18	Y18	X19	Y19	X20	Y20	X21	Y21	X22	Y22	X23	Y23	X24	Y24	X25	Y25
471	912	393	337	234	394	214	858	546	68	931	392	174	848	322	675	319	778	277	382	125	520	660	70	267	555	122	217	13	963	2	840	659	951	552	914	2	839	322	925	601	61	350	431	347	457	357	491	416	441
472	912	395	337	234	394	215	860	547	69	933	390	175	848	323	676	320	779	278	378	124	521	660	69	266	556	123	218	14	964	2	840	659	951	555	916	3	838	324	927	605	62	352	433	348	457	358	491	418	441
472	913	395	337	234	394	214	862	547	68	933	392	177	849	324	675	320	779	278	377	125	521	661	70	268	556	123	217	14	964	3	840	657	951	554	918	2	838	325	927	605	62	350	433	349	456	358	491	418	441
472	912	395	337	234	394	215	861	547	68	933	392	177	849	323	676	321	778	280	378	125	520	662	70	268	556	123	217	14	964	3	841	659	952	557	918	3	839	326	926	605	62	350	433	349	456	358	491	418	441
472	912	395	337	235	394	216	861	549	67	934	394	177	849	324	676	321	778	279	377	125	520	663	69	268	556	124	217	15	964	3	841	659	952	557	918	2	838	325	925	609	61	350	433	349	456	358	491	418	441
472	912	395	337	235	394	216	861	548	68	934	392	178	850	323	676	321	778	279	378	125	519	662	71	269	556	125	216	15	963	4	841	659	952	557	917	3	837	326	928	604	62	350	433	349	456	359	491	418	441
472	912	396	337	235	394	216	861	548	68	934	393	179	850	323	676	323	778	279	379	126	519	663	70	269	556	124	217	16	965	4	841	659	952	557	918	3	837	326	927	606	62	350	433	349	456	359	491	418	441
473	912	397	337	235	394	217	862	548	69	934	393	179	850	324	676	323	778	280	377	126	519	662	70	270	556	123	217	15	964	5	842	661	953	557	917	3	837	327	928	606	61	354	433	349	456	359	491	418	441
473	912	397	337	236	393	217	862	549	68	934	393	179	850	322	676	322	779	279	377	126	520	664	70	270	557	125	216	15	964	6	841	661	953	557	917	3	837	326	927	606	61	354	433	349	456	360	491	419	441
473	912	396	337	236	395	218	862	549	69	933	394	179	850	324	676	322	779	280	378	126	520	664	70	270	557	125	216	15	964	6	841	661	953	557	919	3	837	327	926	606	61	354	433	350	457	361	491	419	441
473	912	398	337	236	394	218	862	549	68	934	393	181	851	324	676	324	778	280	378	127	519	665	69	271	557	125	217	15	965	6	841	662	953	558	918	3	837	327	926	606	60	354	433	351	457	361	491	419	441
474	912	398	337	237	393	219	863	550	67	935	394	181	851	324	675	324	778	282	377	128	518	663	70	271	556	128	216	15	964	7	842	662	954	558	918	3	837	327	926	607	60	355	434	352	457	361	491	419	441
475	913	398	337	236	394	219	863	551	68	935	394	181	851	326	676	323	778	282	377	128	518	664	69	271	556	128	216	14	964	7	842	662	954	559	920	2	838	328	927	607	60	357	434	353	457	361	490	420	442
474	913	398	337	238	394	220	863	552	68	935	395	181	851	325	676	324	778	282	377	128	518	665	69	271	557	129	216	16	964	8	842	662	954	559	919	2	838	328	927	608	60	357	434	353	457	361	490	420	442
474	914	399	337	238	394	219	865	552	68	935	394	181	851	325	676	324	778	283	377	129	518	666	70	272	557	129	216	16	964	8	843	663	954	558	918	2	839	328	927	609	60	358	434	353	457	362	490	421	442
475	913	399	337	239	394	221	864	552	67	934	394	181	851	324	676	324	778	284	377	129	518	666	69	273	557	129	215	16	965	8	843	663	954	559	919	3	838	328	927	609	60	359	434	353	457	364	490	422	441
475	913	400	337	238	394	221	864	553	67	936	394	181	851	325	675	324	778	283	376	130	517	667	69	273	557	129	215	16	965	9	842	663	955	559	917	2	837	328	927	610	60	359	433	354	457	364	490	422	441
474	913	400	337	238	394	221	864	553	67	936	394	183	851	325	675	324	778	285	376	130	517	667	69	274	556	130	215	17	964	9	842	662	954	559	919	2	838	328	927	610	59	359	434	356	457	364	490	422	441
474	913	400	337	239	393	223	865	553	67	936	394	183	851	324	675	324	778	285	376	131	517	667	69	274	556	129	215	17	965	8	843	663	954	559	918	2	838	328	927	610	59	361	434	356	457	364	490	422	441
474	913	400	337	240	393	223	865	553	67	937	395	183	851	324	675	325	778	284	376	131	517	666	69	273	556	130	216	18	965	9	843	663	955	562	919	2	838	328	927	610	59	361	433	356	457	364	490	423	441
475	913	402	336	241	393	220	864	554	67	935	394	184	851	325	675	326	778	284	376	131	517	668	68	273	556	131	215	18	965	11	843	663	955	559	919	3	838	328	927	611	59	361	433	356	457	364	490	423	441
475	913	402	336	240	393	221	864	555	66	937	395	184	851	325	675	325	778	285	376	131	516	667	68	274	556	131	215	17	964	11	843	663	955	562	923	4	838	329	927	613	58	361	433	356	457	364	490	423	441
475	914	402	336	240	393	221	864	554	66	936	394	184	851	326	675	325	778	285	374	131	516	669	69	275	556	130	214	17	964	11	843	663	955	561	923	3	838	329	927	613	58	361	433	356	457	364	490	424	441
474	914	402	336	241	393	223	865	555	66	937	392	185	851	326	675	326	778	284	375	131	516	668	68	275	556	131	214	17	965	9	842	663	955	562	923	3	838	330	927	613	58	362	433	356	457	365	490	424	441
476	913	403	336	240	393	224	865	557	67	936	392	185	851	325	676	327	778	285	376	131	516	670	68	274	556	131	214	17	965	12	844	664	955	563	923	3	838	330	928	614	58	362	433	356	457	365	490	424	441
476	914	403	336	240	392	225	865	556	65	936	394	186	852	326	676	327	779	284	376	131	516	669	68	275	556	132	214	17	964	12	844	664	955	565	926	4	839	330	928	614	58	362	433	357	456	366	490	424	441
476	914	404	336	241	394	225	865	556	66	936	393	186	852	327	675	327	779	287	376	131	516	669	68	276	557	133	214	17	965	13	844	664	955	562	924	5	839	329	928	614	58	362	433	357	456	366	490	424	441
477	913	404	336	241	393	226	865	556	66	937	392	186	852	328	674	327	779	286	377	132	516	669	67	276	557	132	215	18	966	12	842	664	956	562	924	5	839	329	928	614	58	362	433	358	456	366	490	425	441
477	913	404	336	242	393	226	867	557	67	937	394	185	851	326	674	327	779	286	377	132	516	670	67	275	557	133	213	18	965	13	841	664	956	564	924	5	840	330	928	615	57	363	433	359	456	366	490	425	441
476	914	404	335	241	393	227	867	557	66	937	393	185	851	326	674	327	779	286	376	132	516	670	68	276	557	133	214	18	965	13	843	664	956	563	926	6	840	330	928	615	57	363	433	359	456	366	490	426	441
477	916	405	335	242	392	227	867	557	67	937	394	186	851	326	674	329	779	285	376	133	516	670	68	276	557	133	214	18	965	14	844	665	956	564	924	6	840	330	928	615	57	364	433	359	456	366	490	426	441
476	915	404	336	242	392	227	867	558	67	938	394	185	852	327	675	327	780	286	376	133	516	670	68	277	558	133	214	17	966	12	844	665	956	563	923	5	841	330	928	616	59	366	436	359	456	366	490	426	441
477	914	405	336	242	392	227	867	558	66	938	395	185	852	327	675	327	779	286	376	133	517	671	68	277	557	133	213	18	966	13	844	665	956	564	924	5	841	330	928	616	59	366	436	359	456	366	490	427	442
477	915	405	336	242	392	228	868	559	66	939	396	187	852	327	675	328	779	287	376	133	516	669	68	277	557	134	214	18	965	14	845	665	956	566	923	6	841	330	928	616	59	366	436	360	457	367	490	427	442
477	916	404	335	242	392	229	868	559	66	939	394	187	852	329	676	329	779	288	375	134	516	670	68	278	557	134	212	19	966	14	843	666	956	565	923	6	841	331	928	617	57	365	435	360	457	368	489	428	442
478	916	404	335	242	393	230	868	560	67	939	396	189	852	329	676	328	780	289	375	134	516	671	67	279	557	135	213	20	967	13	843	666	956	564	926	7	841	331	929	617	57	365	434	360	457	368	489	428	442
478	915	404	335	243	393	230	868	560	66	938	395	188	852	328	677	329	780	290	375	134	516	674	67	279	557	136	213	20	966	13	844	666	956	566	924	7	841	332	929	616	57	367	429	361	457	368	489	429	442
479	915	405	335	243	393	230	868	561	66	940	396	189	852	329	676	330	779	290	375	135	515	673	67	279	557	135	212	21	967	14	843	667	956	564	926	8	841	332	929	616	57	367	431	360	456	368	489	429	442
478	914	405	335	243	392	230	868	560	66	940	398	191	854	329	675	330	779	291	374	135	515	674	67	279	557	134	212	21	967	15	844	667	956	565	925	8	841	332	930	616	57	367	431	361	456	369	489	429	442
478	915	405	335	243	393	230	868	561	66	939	396	189	851	329	675	330	779	290	374	135	515	673	67	279	557	136	213	20	966	16	844	667	956	565	924	8	841	332	929	617	56	367	431	361	456	369	489	430	442
478	915	406	335	244	393	230	868	562	66	940	394	189	851	328	675	330	778	289	375	135	515	674	67	280	557	137	212	19	966	15	843	667	956	566	925	8	840	332	930	618	55	367	433	361	456	369	489	430	442
480	916	406	335	243	393	232	869	563	66	940	396	189	851	330	674	330	778	290	374	136	515	674	67	280	556	137	211	20	968	16	843	667	957	565	925	8	841	333	930	619	56	367	433	362	456	370	489	430	442
480	916	407	335	245	393	232	869	562	65	940	396	190	851	329	674	330	779	291	373	136	514	675	67	281	556	138	212	21	966	17	844	667	957	567	925	11	841	333	929	619	56	367	433	362	457	370	489	430	442
480	915	408	335	245	392	232	869	563	66	941	396	190	851	331	674	331	780	291	374	137	514	675	67	281	556	139	212	21	966	17	844	667	957	567	925	10	840	333	929	620	55	368	432	363	457	370	489	431	442
479	915	408	335	245	392	232	868	564	65	942	396	192	853	331	674	332	780	291	374	137	514	676	67	282	556	138	212	21	966	17	843	667	957	566	925	10	840	333	930	620	55	368	432	363	457	371	488	431	442
479	915	408	335	245	392	232	868	564	65	941	397	192	853	330	674	332	779	292	374	137	514	676	67	282	556	140	212	21	966	18	843	667	957	566	926	12	841	334	930	619	55	369	432	364	456	371	488	432	442
479	916	408	335	245	392	232	868	564	66	942	397	192	853	330	674	332	779	292	374	137	514	676	67	282	556	141	212	22	967	18	843	667	957	566	925	12	841	333	929	620	55	369	431	365	456	372	487	432	442
479	916	408	335	245	392	232	868	565	66	941	396	192	853	330	674	331	779	293	374	138	514	677	66	282	556	141	211	22	967	19	843	668	958	566	926	13	840	334	929	620	54	370	431	366	456	372	487	432	442
480	917	408	335	246	392	233	869	566	65	943	397	193	852	330	674	331	779	293	373	138	514	677	66	283	555	142	210	22	967	20	843	668	957	566	925	13	840	333	929	622	54	371	431	366	456	372	487	432	442
480	916	409	334	246	392	234	870	567	65	942	398	193	852	330	674	332	778	292	373	139	514	678	66	283	555	141	209	22	967	20	842	668	957	568	925	13	839	333	929	622	54	372	431	366	456	373	487	433	442
480	916	409	334	246	392	235	869	567	64	943	398	192	852	330	674	332	778	293	373	139	514	679	67	284	555	142	209	22	967	20	842	668	958	567	925	13	841	333	930	623	53	372	431	367	456	376	486	433	442
480	917	409	334	246	391	235	868	568	64	942	397	193	851	331	674	333	778	293	373	139	514	679	67	285	555	144	209	23	966	21	842	668	958	566	926	13	841	334	930	625	52	375	432	367	456	376	486	434	442
480	917	409	334	247	391	234	868	570	64	943	400	193	851	331	673	332	778	294	374	139	513	679	67	285	555	145	210	23	966	21	842	668	958	568	926	13	841	334	930	625	52	375	432	367	456	375	486	435	442
480	917	410	334	248	392	234	868	570	64	944	400	193	852	331	673	332	779	295	372	140	513	680	67	287	555	146	209	23	966	22	843	668	958	566	926	15	841	334	930	625	54	375	432	368	456	375	486	436	442
480	917	410	333	248	391	235	868	571	63	944	400	193	852	330	672	332	779	295	372	141	512	683	66	287	555	146	207	24	966	22	843	668	958	567	925	15	840	334	930	626	53	375	432	370	455	377	486	436	442
480	916	411	333	248	391	235	869	572	63	945	400	194	853	330	672	332	779	297	371	141	512	683	66	287	554	148	207	23	966	23	843	668	958	567	925	15	840	334	929	628	52	376	431	371	455	377	486	437	441
481	917	412	333	248	391	236	869	573	63	945	400	194	853	331	672	332	779	297	371	141	512	685	65	287	554	148	209	24	966	23	843	669	958	569	925	15	840	334	930	629	52	377	431	371	455	377	486	437	441
481	918	412	333	249	391	236	869	572	62	946	400	195	852	332	672	333	778	296	372	142	511	686	65	288	553	149	207	25	967	24	843	669	958	568	926	15	841	334	930	629	51	377	431	371	455	377	485	438	441
480	916	412	333	249	390	237	868	572	62	946	401	195	852	332	672	334	778	296	371	143	511	686	65	289	553	149	208	24	966	25	843	669	959	568	927	16	841	334	929	629	50	377	431	371	455	378	485	438	440
480	916	413	333	249	391	237	868	574	62	945	402	195	852	333	671	334	779	296	371	142	510	686	65	290	553	149	208	25	966	23	843	669	958	568	925	17	841	334	929	630	50	378	430	371	455	378	485	438	440
480	917	414	333	250	391	237	868	574	61	946	400	196	853	332	671	334	779	297	371	142	510	687	65	290	553	150	206	25	966	23	842	669	958	568	925	17	840	335	929	630	50	378	429	371	455	378	485	439	440
480	918	414	334	250	390	237	869	575	62	946	402	196	853	332	672	335	778	297	371	143	509	687	65	290	552	151	207	26	968	24	842	669	958	567	925	16	840	335	929	630	49	377	430	372	455	379	485	439	440
480	917	415	333	251	390	238	869	574	62	946	400	197	852	333	671	335	778	298	370	143	509	688	65	290	552	151	207	25	967	25	843	669	958	567	926	16	841	335	928	630	49	377	430	373	455	379	485	440	440
480	918	415	333	251	390	238	869	575	60	947	401	198	851	333	671	335	778	299	369	142	510	689	65	291	552	152	206	26	965	26	843	669	958	570	926	18	841	335	928	632	49	381	431	373	455	379	485	440	440
481	918	415	332	251	390	238	869	577	61	946	401	197	852	333	671	335	778	299	369	143	510	691	65	292	552	152	206	26	965	26	842	669	958	568	925	18	839	335	928	634	49	381	431	374	455	380	485	440	439
481	918	416	332	252	390	239	869	577	60	947	401	197	852	335	670	335	778	300	369	143	509	691	65	292	552	152	206	24	966	27	842	669	958	569	926	18	839	336	928	634	49	381	428	374	455	380	485	441	439
481	919	416	331	253	390	240	869	577	60	947	401	199	852	335	670	335	778	300	369	143	509	692	64	292	553	155	205	26	966	27	842	669	958	568	925	18	840	336	928	634	48	381	427	375	454	380	484	441	439
481	917	417	331	254	389	240	869	577	60	947	401	198	852	334	671	335	778	300	368	145	509	691	65	292	553	154	205	26	966	27	843	669	958	568	926	18	840	336	927	633	47	381	427	375	454	381	484	441	439
481	917	418	331	254	388	240	869	578	59	948	401	198	852	335	670	335	778	301	368	145	509	692	65	292	553	154	204	26	967	28	843	669	958	567	927	19	840	336	927	634	47	382	429	375	454	381	484	441	439
481	918	418	331	254	388	241	869	577	60	948	402	199	852	335	670	336	778	301	368	145	508	692	64	292	553	155	204	26	967	28	843	669	958	570	926	20	840	337	927	636	47	382	429	375	454	382	484	442	438
481	918	419	331	255	388	242	869	578	59	947	401	199	852	336	670	336	777	302	368	146	508	692	64	293	553	156	203	26	967	28	843	670	958	568	930	20	840	337	927	636	47	382	429	376	454	382	484	443	438
482	918	419	331	255	388	242	869	579	59	948	401	200	852	336	670	336	777	302	368	146	508	693	63	294	552	156	204	26	967	28	842	670	958	570	926	20	840	337	927	636	46	382	427	377	454	382	484	443	438
482	918	420	330	255	388	242	869	580	58	949	401	201	853	335	670	336	777	303	368	146	508	693	63	294	552	156	204	27	967	30	842	670	958	571	926	21	841	337	927	636	45	383	427	377	454	382	484	443	438
482	918	420	330	256	387	243	870	580	58	949	401	201	853	335	670	337	777	303	368	147	508	693	63	294	552	157	202	27	968	31	842	670	958	570	928	21	841	337	927	637	45	385	426	377	454	384	484	443	438
482	919	420	330	256	387	243	870	580	57	948	400	202	853	336	670	338	777	303	367	147	508	694	63	295	552	157	202	28	968	31	842	670	958	571	926	21	841	338	927	637	45	385	427	378	454	384	484	444	437
483	919	420	330	256	387	243	870	580	59	950	400	202	853	336	669	338	777	303	367	147	508	694	63	295	551	157	204	28	968	32	842	670	958	570	927	23	840	338	927	637	45	384	427	379	454	384	484	444	437
482	918	420	330	256	387	242	871	582	57	948	399	202	853	336	670	337	777	303	367	147	507	694	63	295	551	160	205	29	968	31	842	671	958	572	928	22	840	338	927	638	44	384	428	379	454	383	484	444	437
482	918	421	329	257	387	243	871	582	57	949	400	203	853	336	670	337	778	304	367	147	507	694	63	297	552	158	203	29	968	32	842	671	958	571	930	22	841	339	927	638	43	384	427	379	454	384	483	445	437
483	918	422	329	257	387	244	871	582	57	949	401	203	853	337	669	338	779	304	367	147	507	695	62	297	551	159	202	29	967	31	842	671	958	571	927	22	841	339	927	639	43	385	427	379	454	385	483	445	437
482	918	423	329	257	386	244	871	582	56	950	401	203	853	337	669	339	778	305	367	148	507	695	62	298	551	159	202	29	967	32	843	671	958	572	926	24	841	339	927	639	43	386	426	380	454	385	483	446	437
483	919	423	329	258	386	244	871	581	63	949	401	203	853	337	669	338	778	305	367	148	507	696	62	298	551	160	202	30	967	33	843	671	958	571	928	24	841	340	927	640	42	387	426	380	454	386	483	447	437
483	918	422	329	258	386	245	870	583	57	949	401	204	853	337	669	338	778	305	367	148	507	696	62	298	551	160	202	30	967	32	842	671	958	572	928	24	841	340	927	640	42	387	426	381	453	386	483	447	437
483	918	422	329	259	385	245	871	583	56	950	401	204	853	337	669	339	777	306	367	148	507	696	62	298	551	160	202	30	967	33	843	670	958	572	928	24	841	340	927	641	42	387	426	381	453	386	483	447	437
483	918	423	330	259	385	245	871	583	56	950	401	204	852	337	670	339	778	306	368	148	507	697	62	298	551	161	202	30	967	33	843	670	958	572	927	24	841	340	927	641	42	387	426	382	453	387	484	447	437
483	918	424	330	259	385	246	871	585	56	951	399	204	852	337	670	338	779	306	368	148	507	697	62	297	551	162	201	31	968	33	843	670	958	573	927	24	842	341	927	641	42	387	426	382	453	387	485	448	437
484	918	425	329	260	386	246	871	584	56	950	401	205	852	338	670	339	778	307	368	149	507	697	62	298	551	162	202	31	968	33	843	670	958	573	926	24	842	341	927	641	43	387	426	383	453	387	485	447	436
484	918	425	328	260	386	246	871	584	56	950	401	205	852	337	670	340	777	307	368	149	507	699	61	298	550	163	202	31	968	34	843	671	958	572	926	25	841	341	927	641	43	387	426	383	452	387	484	447	436
484	918	426	328	260	386	246	871	585	57	951	401	205	852	337	670	339	778	307	367	149	507	699	61	297	550	163	203	31	968	34	843	671	958	572	927	24	840	341	927	640	42	387	426	383	452	386	483	447	436
484	917	425	329	261	385	247	871	585	56	951	402	205	852	338	670	339	778	308	367	150	507	699	61	299	550	162	200	32	969	33	843	671	959	573	928	25	841	341	927	640	42	387	426	383	452	387	483	447	437
485	918	425	329	261	385	247	871	585	56	951	402	206	852	338	670	340	778	308	366	150	506	699	62	299	550	163	200	32	968	35	845	671	959	573	928	25	841	341	927	642	40	388	426	384	452	387	484	448	437
485	919	425	329	261	385	247	872	587	56	952	403	206	852	339	670	341	778	309	367	150	506	699	62	300	550	163	201	33	968	35	845	671	959	574	926	26	841	341	928	642	40	390	427	384	452	388	484	448	437
485	919	426	328	261	385	248	872	587	57	952	403	206	852	339	670	341	778	309	367	151	506	699	62	300	550	163	202	33	968	35	844	671	958	572	929	26	841	341	928	642	40	390	427	384	452	389	483	448	437
485	919	426	328	262	384	248	872	587	54	951	402	206	853	339	670	340	778	309	367	151	506	700	62	300	550	165	200	33	967	35	844	672	958	572	929	26	840	341	928	642	40	390	427	384	452	389	482	448	437
485	918	427	328	262	385	248	872	589	55	951	403	207	853	339	670	340	779	310	366	151	506	701	61	300	550	164	201	33	968	35	843	672	959	572	930	26	840	341	928	644	40	390	426	385	453	389	482	449	437
485	918	426	328	262	385	248	872	589	55	952	404	207	854	339	670	340	778	310	366	152	506	701	61	300	550	166	199	34	969	35	843	672	959	574	930	27	842	341	928	646	40	391	425	385	453	390	482	449	437
485	918	426	327	262	384	248	872	590	54	952	404	208	855	340	670	341	777	311	364	152	506	702	61	301	550	166	199	34	968	36	843	672	959	573	930	27	842	341	928	646	40	393	425	385	453	390	482	449	437
486	918	427	327	263	385	249	872	590	55	953	405	208	855	339	670	341	777	311	364	153	506	702	61	301	550	166	200	34	968	36	843	672	959	572	931	27	841	341	928	645	40	393	425	385	453	391	483	450	437
486	918	427	327	264	384	249	872	591	54	953	405	209	855	339	670	341	777	311	365	153	506	703	61	301	550	168	200	33	965	36	843	672	959	574	930	27	841	342	929	645	40	393	426	387	452	392	483	450	437
486	918	427	327	264	384	249	872	592	55	954	404	208	853	339	668	341	776	311	365	154	505	705	61	301	550	167	199	33	967	37	842	672	959	574	927	28	842	342	929	646	39	393	426	387	452	391	483	451	437
487	918	427	327	265	383	250	873	592	55	953	405	208	853	339	668	341	776	312	364	154	505	705	61	302	549	167	201	34	967	38	842	672	959	572	929	29	841	342	929	647	38	394	425	387	452	391	482	451	436
487	918	428	327	264	384	250	873	593	55	954	404	209	853	340	668	341	777	312	364	154	503	705	61	303	549	168	198	34	967	39	843	672	959	574	927	29	841	342	928	647	38	394	425	387	452	391	480	451	436
487	918	429	327	264	385	250	873	593	55	954	404	210	854	340	668	341	777	312	364	154	503	705	61	303	549	169	198	34	966	38	841	672	959	574	927	29	841	342	928	647	38	394	425	388	452	391	480	451	436
487	919	429	327	265	384	250	873	593	55	954	402	210	854	340	668	341	776	312	363	154	503	707	60	303	549	170	198	34	966	37	843	672	959	573	929	29	840	342	928	647	38	394	425	388	451	392	480	451	436
486	918	429	327	266	383	250	873	594	53	954	402	209	853	340	668	342	776	311	362	155	504	707	60	303	548	170	198	35	967	39	841	672	959	575	925	29	841	343	928	647	38	395	424	388	451	392	480	452	436
486	918	430	327	265	383	250	873	594	53	954	402	209	853	340	668	342	776	312	362	155	504	706	60	305	547	170	197	36	968	39	842	672	959	574	928	30	841	343	928	648	36	395	423	389	451	393	480	452	436
486	919	430	327	265	384	250	873	594	53	954	402	210	853	341	667	342	777	312	364	156	504	707	60	305	547	170	197	35	966	40	842	672	959	574	929	30	841	343	928	648	36	395	423	389	451	394	480	453	436
486	919	430	327	266	384	251	873	595	51	954	402	210	854	340	668	343	776	312	364	156	503	706	60	305	547	171	198	34	967	40	842	672	959	573	928	30	841	343	929	649	36	395	423	390	451	394	480	453	436
486	919	430	327	266	383	251	873	595	51	955	403	210	854	340	668	343	776	312	364	156	503	708	59	305	547	170	198	35	967	40	842	672	959	575	928	30	841	343	929	650	35	395	423	390	451	394	480	453	436
487	919	430	328	266	384	251	873	595	51	954	403	210	854	341	668	344	776	313	364	156	503	707	59	305	547	170	198	35	966	40	842	672	959	573	931	30	841	343	929	650	35	396	423	390	451	395	480	453	436
487	919	430	328	266	384	251	873	595	51	955	403	211	853	342	668	345	775	313	363	156	503	707	59	305	547	171	198	36	968	41	842	672	959	575	930	31	841	343	929	649	35	396	423	390	451	395	480	453	436
486	919	431	326	267	383	252	873	595	51	955	404	211	853	341	668	345	776	314	363	157	503	708	59	306	547	170	199	36	968	41	842	672	959	573	930	31	841	343	929	649	34	396	423	390	451	395	480	454	435
486	919	431	328	267	383	252	873	596	50	955	404	211	853	340	668	345	777	314	363	157	503	707	60	307	547	171	197	36	966	41	842	672	959	574	928	31	841	344	929	649	34	396	423	391	451	395	479	455	435
486	919	432	327	267	383	252	873	596	50	956	402	212	853	341	668	345	777	315	363	157	502	710	60	308	547	172	196	37	966	42	842	673	959	575	928	31	841	344	929	650	34	396	423	393	450	395	479	455	435
487	920	432	327	266	384	253	873	597	51	957	402	212	853	342	667	344	776	315	362	157	502	710	60	308	546	173	195	37	966	42	842	673	959	574	930	31	841	344	929	650	34	398	423	393	450	395	479	455	435
487	920	432	327	267	383	253	873	597	51	956	404	212	853	342	667	345	776	315	362	158	502	710	59	309	546	173	197	37	966	42	842	673	959	574	931	32	841	345	929	651	33	400	423	392	450	395	479	455	435
487	921	432	327	268	383	252	874	598	51	956	403	212	854	342	667	344	776	315	362	158	502	710	60	309	546	172	196	36	966	42	842	673	960	576	931	32	841	345	929	651	33	400	423	392	450	396	479	455	435
487	919	433	326	268	383	253	873	598	51	956	405	213	854	343	667	345	776	315	362	158	502	710	61	308	547	173	196	37	966	42	843	673	960	575	928	32	841	345	929	651	33	400	423	392	450	396	480	455	435
487	919	433	326	269	383	254	874	598	51	955	404	213	854	343	667	345	777	315	362	158	502	710	59	309	547	174	196	37	967	43	843	673	960	576	929	32	841	345	929	653	32	400	423	392	450	397	480	455	435
487	920	435	326	269	383	254	874	599	50	956	404	214	854	342	667	345	777	316	362	158	502	711	59	309	547	174	196	38	966	44	842	673	960	577	929	33	841	345	929	653	32	401	421	392	450	398	479	455	435
487	920	435	326	269	383	255	874	599	50	956	404	214	854	342	667	345	776	316	362	158	502	711	59	309	547	175	196	37	966	43	842	673	960	575	929	34	841	346	929	654	31	401	421	393	450	398	479	455	435
488	920	436	325	270	383	255	875	599	50	956	404	214	854	343	667	346	776	317	361	159	502	711	59	310	547	175	196	37	965	43	842	673	960	575	929	34	841	346	929	654	31	402	421	393	449	398	479	455	435
488	920	436	325	271	382	256	875	600	49	957	405	214	854	344	667	345	776	317	361	159	502	712	59	310	547	176	196	38	965	44	842	673	960	577	931	34	841	346	929	654	31	402	421	394	449	398	479	456	435
488	920	435	325	271	382	256	875	600	49	957	405	214	854	343	667	345	777	317	361	160	501	712	59	309	547	177	196	39	965	44	843	673	960	577	931	34	841	346	929	654	30	402	421	394	449	398	479	457	435
488	920	435	325	272	381	256	875	600	50	957	404	214	854	343	667	346	777	317	361	160	501	713	59	310	547	175	196	39	966	44	843	673	960	578	928	35	841	347	929	655	30	401	422	394	449	399	479	457	435
488	920	436	324	272	381	256	875	600	50	958	404	215	854	344	666	347	776	317	361	160	501	713	59	310	547	176	193	39	966	44	843	673	960	578	929	35	841	347	928	655	30	401	422	394	449	399	477	457	435
488	919	436	324	272	380	256	875	599	50	958	404	215	854	344	666	347	775	318	360	161	501	713	59	311	547	176	195	39	965	45	842	673	960	578	929	35	841	347	928	655	30	401	422	395	449	399	477	458	435
488	919	437	324	272	381	257	875	600	49	958	404	215	854	344	667	347	774	318	359	161	500	714	59	312	546	177	195	39	966	45	842	673	960	579	929	36	840	347	928	656	29	402	421	395	449	399	477	459	434
488	919	437	323	272	381	257	875	601	49	960	404	215	854	345	665	347	775	320	359	162	500	715	58	312	546	178	194	39	965	46	842	673	960	579	929	36	840	347	928	656	29	403	421	395	449	399	477	460	434
488	919	437	324	273	381	257	875	602	49	959	405	215	854	344	666	347	775	320	359	162	500	715	58	312	546	178	194	39	965	46	843	673	959	577	929	36	840	347	928	656	29	404	421	396	449	400	477	460	434
488	919	438	324	273	381	257	875	602	48	959	406	216	854	344	666	347	775	320	359	162	500	715	58	313	546	178	194	38	965	46	843	673	959	578	929	36	840	347	928	657	28	405	421	397	448	400	477	460	434
488	919	438	324	273	381	257	875	602	48	958	406	216	854	345	665	347	776	319	359	162	500	715	58	314	545	178	194	39	965	46	843	674	959	578	929	37	841	347	928	657	27	405	420	397	448	400	477	461	433
488	919	438	324	274	380	258	875	603	48	958	404	217	855	345	665	348	775	319	359	162	499	715	58	314	546	178	194	40	966	47	843	674	959	578	928	37	841	347	927	657	27	406	420	397	448	400	477	461	433
489	919	439	323	273	380	259	875	603	48	959	405	217	855	345	665	348	774	320	358	162	499	715	58	314	546	178	196	39	964	47	842	674	959	577	929	37	841	348	926	658	28	406	420	397	448	400	477	461	432
489	920	439	323	275	380	258	875	603	48	959	405	216	853	345	665	347	774	320	358	162	499	716	57	314	544	178	194	39	965	47	842	674	959	579	929	38	841	348	926	657	28	406	420	397	448	400	477	461	432
489	920	438	323	275	380	258	875	602	48	959	405	216	853	345	663	348	775	320	358	163	499	716	57	314	544	178	193	40	964	47	842	674	959	578	928	38	840	347	926	656	28	407	420	397	447	400	477	462	432
490	919	439	323	275	379	258	875	602	48	959	405	217	854	345	664	349	775	320	358	163	499	716	57	313	545	178	193	39	965	47	841	674	959	579	931	38	840	347	926	658	28	407	420	397	447	401	476	461	430
490	919	438	324	275	379	258	875	603	48	959	405	217	854	346	664	349	775	321	358	163	499	716	57	314	545	178	193	40	966	47	842	674	959	577	928	37	840	347	927	658	27	407	420	397	447	401	476	461	430
490	919	439	324	275	379	258	875	603	47	960	405	217	854	346	664	349	775	321	358	163	499	716	57	314	545	179	193	40	966	48	842	674	959	578	929	37	840	347	927	657	27	407	420	398	447	401	476	461	430
490	919	439	323	276	380	259	875	603	47	960	404	216	854	346	664	349	773	321	358	164	499	716	57	312	545	178	193	40	966	48	841	674	959	580	930	38	840	348	927	658	27	407	420	398	447	401	476	461	430
490	920	440	322	275	380	260	875	604	47	960	404	216	854	346	664	348	773	322	357	163	500	717	56	313	544	178	193	40	966	48	841	674	959	579	930	38	840	347	927	659	26	407	419	398	446	401	475	461	430
490	920	439	322	275	380	260	875	603	46	960	404	216	855	347	664	348	773	322	357	164	498	717	56	313	544	181	194	40	965	48	841	674	959	579	928	38	840	348	927	659	27	407	419	398	446	401	475	461	430
490	919	440	323	276	380	260	875	604	46	960	405	216	855	347	663	349	773	322	357	164	498	717	57	313	545	180	193	40	965	48	841	675	959	579	928	39	840	348	927	659	27	407	419	399	446	402	474	461	430
490	919	440	323	276	380	260	875	604	46	960	406	217	855	346	664	349	773	322	357	164	498	717	56	315	545	180	193	40	964	48	842	675	959	579	928	39	840	348	926	660	27	408	417	400	446	402	474	461	430
490	920	440	323	276	380	260	875	604	46	960	404	217	855	347	663	349	773	322	356	164	498	717	56	312	545	181	193	41	964	48	841	675	959	581	926	39	840	348	926	661	27	408	417	400	446	402	474	462	430
490	920	441	323	278	378	260	875	604	46	960	404	218	854	347	663	350	772	321	356	163	498	718	56	314	544	180	191	42	963	49	841	675	959	580	926	40	839	348	926	661	26	408	417	400	446	402	474	462	430
490	920	441	323	278	378	260	875	604	46	961	405	218	853	347	663	350	772	321	356	164	498	719	56	314	544	182	191	42	965	49	841	675	959	581	927	40	839	349	926	661	25	408	417	400	445	402	474	463	429
490	919	442	323	277	379	260	875	604	45	961	404	219	853	347	663	350	772	322	355	164	498	718	55	317	542	181	191	41	964	49	841	675	959	580	926	40	839	349	926	661	25	408	417	401	445	403	473	463	429
490	920	443	322	278	379	261	875	605	45	961	405	219	853	347	663	350	773	322	355	164	497	718	55	317	542	182	191	44	964	50	841	675	959	581	926	41	839	349	926	661	25	408	418	401	445	403	473	463	429
490	920	443	322	277	379	261	875	605	45	961	405	220	853	348	663	350	773	323	355	165	497	719	55	317	542	183	190	44	963	50	841	675	959	580	927	40	840	349	926	662	24	411	417	401	445	403	473	463	429
490	920	442	321	278	379	261	875	606	45	962	406	220	852	348	662	350	773	324	354	165	497	720	54	317	543	182	190	42	963	50	841	675	959	581	928	40	840	349	927	662	24	411	417	402	445	403	473	464	428
491	920	442	321	278	379	262	875	606	45	961	405	221	853	348	662	351	773	324	354	165	496	720	54	318	543	182	190	42	962	50	841	675	959	582	929	41	839	349	927	663	24	412	416	403	444	404	473	464	428
491	919	442	322	279	378	262	874	607	44	962	405	221	853	348	662	351	773	324	354	166	496	721	54	319	542	184	190	42	963	50	841	675	959	573	924	41	839	349	927	662	24	412	416	403	444	405	473	464	428
492	919	443	322	279	377	262	875	607	44	962	405	221	853	348	662	351	772	324	354	166	495	721	54	319	542	183	190	43	962	50	841	675	959	573	927	42	839	350	927	662	23	412	416	404	443	406	472	464	428
492	919	444	321	280	377	262	875	607	44	962	405	222	853	349	661	351	771	325	354	166	495	722	54	320	542	184	188	43	963	51	840	675	958	576	927	42	839	350	927	663	23	413	416	404	443	406	471	464	428
492	920	444	321	279	377	262	875	608	43	962	406	222	853	350	659	351	771	326	353	167	494	722	54	320	540	184	188	44	962	51	840	675	958	580	928	43	838	350	927	664	22	415	414	404	443	407	470	464	428
492	919	444	321	280	377	263	875	609	43	962	406	222	853	349	660	351	771	326	353	167	494	723	54	320	539	184	189	44	962	51	840	675	958	581	926	43	838	350	927	664	22	414	415	404	442	407	470	464	428
492	919	444	322	281	376	263	875	610	42	963	406	222	853	348	661	351	771	326	353	167	494	723	54	321	541	185	190	44	963	51	840	675	958	581	926	43	839	350	927	664	22	413	415	404	442	407	470	464	428
492	919	444	321	281	377	263	875	610	42	963	405	221	852	349	660	352	771	326	353	168	493	724	53	320	542	184	189	44	963	52	840	675	958	581	926	43	839	351	927	665	22	413	415	404	441	406	469	463	428
492	919	444	321	280	378	263	875	610	41	963	405	223	852	349	659	351	771	327	351	168	493	724	52	321	540	185	189	44	963	52	840	675	958	582	925	44	839	351	926	666	21	413	415	404	441	405	470	464	428
493	920	445	321	280	377	264	875	610	41	964	405	223	852	348	659	351	771	327	351	169	493	724	52	322	539	186	188	44	963	53	839	675	958	583	925	45	838	351	926	666	21	413	416	404	441	406	470	464	428
493	920	445	320	281	376	264	875	610	40	964	405	223	852	349	659	352	770	327	351	169	493	725	51	322	539	186	187	46	962	53	839	675	958	583	926	45	838	351	926	666	19	413	416	405	441	406	470	463	428
493	919	445	320	280	377	264	875	610	40	964	403	224	852	349	659	352	771	328	350	169	493	725	51	323	539	187	186	45	963	53	839	675	957	581	926	45	838	351	926	667	19	415	414	405	440	407	469	463	427
493	919	445	320	280	377	265	874	611	40	963	403	224	852	349	659	353	771	329	350	170	491	726	51	323	539	186	186	44	962	53	839	675	957	582	925	45	837	351	926	667	19	415	414	405	440	407	469	463	427
493	919	445	320	281	377	265	875	611	39	963	404	224	852	349	658	353	770	329	350	170	491	725	51	323	539	186	187	44	962	54	839	675	957	582	927	44	837	351	926	668	18	415	414	405	439	407	469	463	427
493	920	444	320	281	377	265	874	610	38	964	404	224	852	349	658	353	770	328	350	169	491	726	51	321	539	186	187	46	963	54	839	675	957	581	925	45	837	351	926	667	18	416	412	406	438	409	467	464	427
493	920	445	320	281	376	265	874	611	39	963	403	224	852	350	658	353	769	328	350	169	491	726	51	322	538	188	187	45	962	54	839	675	957	583	925	45	837	352	925	666	18	416	412	406	438	409	467	464	427
493	920	446	319	281	376	265	874	611	39	964	403	224	852	350	658	352	769	328	350	170	492	726	51	323	538	188	186	46	962	55	838	675	957	583	925	45	837	352	925	667	17	416	412	406	438	410	467	465	427
493	920	446	319	281	376	265	874	612	39	964	404	225	852	350	658	353	769	328	350	171	492	726	51	324	537	188	186	46	961	55	838	675	957	581	926	45	837	352	925	668	17	416	412	406	438	410	467	465	427
494	920	446	319	281	376	265	874	612	39	965	405	225	852	350	658	353	769	328	350	171	491	726	51	324	537	188	187	45	961	55	838	674	957	583	926	45	837	353	925	668	17	416	412	407	438	410	467	465	427
495	920	446	319	282	375	265	874	612	39	964	405	225	852	351	657	354	769	328	350	171	491	727	49	325	537	188	186	46	962	56	838	674	957	584	925	46	837	353	925	668	17	416	411	407	438	410	467	465	427
493	919	446	319	282	375	265	874	612	39	964	404	226	852	350	657	354	768	329	350	171	491	728	49	325	537	189	185	46	962	57	838	674	957	585	925	46	837	353	925	668	17	417	410	408	438	410	467	465	427
493	919	446	319	282	374	266	874	612	39	965	405	226	852	350	657	354	769	328	350	171	491	728	49	325	537	189	185	45	962	57	838	674	957	585	926	47	837	353	925	668	17	417	410	408	438	409	467	465	427
494	919	447	319	284	373	266	874	613	38	965	404	225	851	351	657	354	769	328	350	171	491	728	49	326	537	189	183	47	962	57	837	675	957	584	929	47	837	353	925	669	17	417	410	408	438	409	467	465	427
494	920	447	318	282	373	267	874	614	38	966	404	225	851	351	657	354	769	329	349	172	491	728	50	326	537	190	184	46	962	58	838	675	957	584	929	48	837	353	925	669	17	417	410	408	438	409	467	465	427
493	920	447	318	282	373	267	874	615	37	967	404	226	851	352	657	354	769	330	348	172	491	728	50	327	535	190	184	47	964	58	838	675	957	586	929	48	837	353	925	670	17	417	410	408	438	409	467	465	427
494	919	446	319	284	374	267	874	615	37	967	404	226	851	352	656	355	768	330	348	172	491	729	50	327	535	190	183	48	962	59	837	675	957	587	927	49	837	353	925	670	17	417	410	409	437	409	467	464	427
494	919	446	319	284	373	267	874	616	36	966	404	227	851	352	656	355	768	330	347	172	491	729	48	327	535	191	184	47	963	59	837	675	957	585	928	50	837	354	925	670	17	418	408	410	437	409	467	463	427
494	920	447	319	285	373	267	874	616	36	967	403	227	851	353	656	355	768	331	347	173	489	730	48	327	535	190	183	48	963	60	837	675	957	587	926	50	837	354	925	669	16	420	406	410	437	411	467	464	427
494	920	447	318	283	373	267	874	616	35	967	403	227	851	353	655	355	767	332	347	173	489	730	48	329	535	191	183	48	963	60	837	675	957	584	925	50	837	353	925	669	16	420	406	411	437	411	466	464	426
494	920	448	318	283	373	268	873	616	35	967	403	227	851	353	655	355	767	332	347	174	489	730	48	329	535	191	183	49	962	60	837	675	957	581	926	50	836	354	925	669	15	420	406	412	436	412	465	465	426
494	919	448	318	284	372	268	873	617	35	967	402	227	851	352	655	355	767	332	347	174	489	731	48	329	535	190	182	49	961	59	837	675	957	583	926	50	835	354	927	669	15	421	405	412	434	412	465	464	426
494	919	448	317	284	372	268	873	617	35	967	403	227	851	353	655	356	767	332	347	173	488	731	48	329	534	191	183	49	961	59	837	675	957	583	924	50	835	353	926	671	16	422	404	412	434	412	465	464	426
494	919	448	317	284	372	268	873	618	34	968	402	228	851	353	654	356	767	333	346	174	488	730	49	330	533	192	183	50	961	60	837	675	957	585	925	50	835	354	927	671	17	422	403	413	433	413	464	464	426
495	918	448	317	284	372	269	873	617	36	968	402	228	851	352	654	356	767	333	346	174	489	731	48	330	533	191	182	49	961	60	837	675	957	583	927	50	835	354	925	671	17	422	403	413	433	413	464	464	426
495	919	448	316	285	372	269	873	617	35	968	402	228	851	352	654	356	768	333	346	174	488	731	48	329	533	192	183	49	962	60	837	675	957	584	926	50	835	355	925	671	16	422	403	413	433	413	463	464	426
495	920	449	316	285	372	269	872	616	33	968	403	228	851	353	653	356	767	332	347	174	487	731	48	329	535	192	182	50	961	59	836	675	957	585	927	50	835	355	925	672	15	422	403	413	433	413	463	464	426
495	918	449	316	285	371	269	872	617	34	968	402	228	851	353	653	357	767	332	347	174	487	731	47	330	534	191	183	48	963	60	836	675	957	586	924	50	837	355	924	672	14	422	403	413	433	414	463	464	426
495	918	450	316	286	371	270	872	617	34	968	402	228	851	352	654	356	767	332	346	174	488	732	47	330	533	192	183	51	961	60	837	675	957	584	923	50	837	355	925	673	13	422	403	413	433	414	463	464	426
495	919	450	316	286	371	270	872	617	33	968	402	228	851	353	653	356	768	332	346	174	488	731	47	331	533	192	182	51	961	60	837	675	957	585	924	49	835	355	925	675	12	422	403	413	432	414	463	464	426
496	919	450	315	287	370	269	872	616	34	968	402	228	851	353	653	357	768	333	346	174	488	731	47	331	532	192	182	51	961	61	837	675	957	584	925	49	836	355	925	675	12	423	403	413	431	414	463	465	426
495	918	451	315	286	370	269	872	617	35	968	401	229	851	354	653	357	768	332	347	173	487	730	46	331	532	191	182	50	962	61	837	675	957	583	925	49	836	355	925	675	12	424	403	412	432	414	463	465	426
494	919	451	315	286	370	269	872	617	33	968	401	229	851	354	653	357	768	332	347	174	487	731	45	331	532	192	183	50	964	61	837	675	957	583	924	50	836	355	925	674	12	424	403	412	432	414	462	465	426
495	917	451	313	287	370	269	873	617	34	968	402	229	851	354	653	357	767	333	346	175	487	730	45	331	532	192	183	51	963	61	837	675	957	583	926	50	835	355	925	674	13	424	403	412	432	414	462	465	426
496	917	451	313	288	370	270	874	617	33	968	401	229	851	353	652	356	768	332	346	174	487	730	46	331	532	192	183	51	961	61	837	675	957	582	926	50	836	355	925	677	12	424	403	412	432	414	462	465	426
496	917	451	313	288	368	271	874	616	33	969	401	229	851	354	652	356	768	332	346	174	486	730	46	331	532	191	182	51	962	60	837	675	957	585	926	50	836	355	925	677	12	424	403	412	432	414	462	465	426
496	917	452	313	287	369	271	874	616	33	968	402	229	851	353	652	356	768	332	346	174	487	731	46	332	532	191	181	51	961	60	838	675	957	584	925	49	837	355	924	677	12	424	403	412	432	416	462	465	426
496	916	452	313	288	369	271	874	617	34	969	401	230	851	353	653	357	769	331	347	175	486	730	46	332	532	191	183	51	960	61	838	675	957	585	923	50	837	355	924	677	12	425	403	412	432	416	462	465	426
496	916	452	312	288	368	270	874	617	33	969	401	230	851	354	653	357	768	332	347	175	486	732	46	332	532	191	183	51	961	61	837	675	957	582	922	51	836	355	924	678	12	425	402	412	432	416	462	465	426
496	917	453	312	289	368	271	874	617	33	969	400	230	850	354	652	357	769	333	346	175	486	732	46	333	532	192	183	51	961	61	837	676	956	583	924	50	836	355	924	677	12	425	402	413	432	416	462	465	426
496	917	453	312	287	368	270	874	617	34	970	400	230	851	354	652	357	769	333	346	175	486	730	46	333	532	192	184	50	960	60	838	676	956	585	926	50	836	356	925	677	11	425	402	413	432	416	462	465	426
496	916	453	312	289	366	271	874	617	34	968	401	230	851	354	652	357	768	332	346	175	487	731	46	334	531	192	183	51	961	60	838	676	956	583	923	50	836	356	925	674	10	425	402	413	432	416	462	465	426
496	915	453	312	289	366	271	875	618	34	970	401	229	850	354	652	356	767	332	347	175	487	731	45	334	531	192	182	50	961	61	839	676	956	583	924	50	836	356	925	674	9	425	402	413	432	416	461	465	426
496	916	453	311	289	366	271	875	618	34	970	400	229	850	355	653	357	767	332	346	176	486	731	45	334	531	192	181	51	961	61	837	676	956	583	924	51	837	356	925	675	9	425	402	413	432	416	461	465	426
496	916	453	311	289	367	271	875	618	33	970	399	229	851	355	653	357	768	332	346	176	486	731	45	334	531	191	181	51	960	61	838	676	956	583	926	51	837	356	925	675	9	426	402	413	432	416	461	466	426
496	916	454	310	289	366	270	875	618	33	969	400	230	851	355	652	357	768	333	345	176	487	731	46	334	531	191	182	50	961	61	838	676	956	583	927	51	837	356	924	676	9	426	402	415	432	416	461	466	426
496	916	454	310	289	366	271	875	620	35	970	401	230	851	355	652	358	767	332	346	176	486	732	46	332	532	192	182	50	961	60	838	676	956	585	926	51	837	356	925	676	9	426	402	415	431	416	461	466	426
497	916	454	310	290	365	271	875	618	34	969	400	230	851	355	652	357	767	331	347	177	486	731	46	333	531	191	183	51	961	61	838	677	956	584	925	51	837	356	925	676	9	426	402	416	430	416	461	466	426
496	917	454	309	290	365	271	875	618	34	969	400	230	851	356	652	357	767	331	347	177	487	731	46	334	531	192	183	51	961	61	838	677	956	586	925	51	837	356	925	676	9	426	402	416	430	416	461	466	426
497	916	454	309	289	365	271	875	618	34	970	400	231	851	356	652	357	767	332	346	176	487	731	46	334	530	191	182	51	962	61	839	677	956	585	926	51	837	356	925	677	9	426	402	414	429	416	461	466	426
497	917	455	309	290	365	271	875	619	34	969	400	231	851	357	652	358	768	332	346	177	487	732	46	334	530	192	183	51	962	61	839	677	956	585	927	51	836	356	925	678	9	426	402	415	430	416	461	466	426
497	916	455	308	291	364	271	875	619	35	970	401	231	852	357	652	358	768	332	346	176	487	732	46	333	530	192	182	51	961	61	839	677	956	582	926	51	836	356	926	676	9	426	402	415	430	416	461	466	426
497	915	455	307	290	365	271	875	618	35	970	401	231	852	356	652	358	768	332	346	176	487	731	46	333	531	192	183	51	962	61	839	677	956	586	926	52	837	356	925	675	9	426	402	415	430	416	461	467	426
497	916	455	307	290	366	271	875	618	32	970	400	231	852	357	652	357	768	332	347	176	488	731	46	333	532	192	183	52	962	61	840	677	956	587	927	52	837	356	925	675	9	426	402	416	430	417	461	467	426
498	915	455	308	291	365	271	876	619	34	970	400	231	852	356	652	358	768	332	347	176	487	732	46	334	532	193	183	51	961	61	840	677	955	587	927	52	837	356	925	677	7	426	402	416	430	417	461	467	426
498	915	456	309	291	365	272	876	619	34	971	400	231	853	357	652	358	768	332	347	176	487	732	46	334	531	192	182	51	962	62	840	677	955	587	929	52	837	355	925	677	8	426	402	416	430	417	461	467	426
498	915	457	308	291	365	272	876	619	34	971	400	232	853	357	651	358	769	332	346	177	487	732	46	336	531	193	181	52	961	62	840	678	955	586	931	52	838	356	925	678	9	427	402	417	430	417	461	468	426
498	915	457	306	292	364	272	876	619	34	971	400	232	854	357	652	359	769	333	346	177	487	732	46	336	531	192	181	52	962	63	840	678	955	585	928	53	837	356	925	679	9	427	402	417	430	418	461	468	426
498	915	457	306	292	365	272	876	619	34	972	399	233	854	358	652	359	769	333	346	177	488	731	47	337	531	193	182	53	962	63	840	678	955	585	928	53	837	356	925	676	10	428	402	417	430	419	461	468	426
498	915	457	307	293	364	272	876	619	33	972	400	233	854	357	652	359	769	332	346	178	488	732	46	338	531	193	183	52	962	63	840	678	955	585	930	53	838	357	925	676	9	428	402	417	430	419	461	468	426
498	916	458	306	294	363	272	876	619	33	972	400	233	854	357	652	359	769	332	346	178	487	733	46	337	532	193	183	52	961	63	840	678	955	587	929	54	838	357	925	677	9	428	402	417	430	419	461	468	426
499	916	459	305	293	364	272	876	618	33	972	400	233	853	358	652	360	769	332	346	178	487	733	45	336	532	192	183	51	962	63	840	678	955	586	928	53	838	357	925	678	9	428	402	417	430	419	461	468	426
498	915	459	305	294	362	273	879	618	33	971	400	233	854	358	652	360	769	332	346	179	488	733	45	337	533	193	183	52	961	63	841	679	955	585	927	54	838	356	925	678	8	428	402	418	430	420	461	468	426
498	915	459	305	293	363	273	879	618	32	972	400	233	854	357	652	360	769	332	346	179	488	732	45	337	533	194	183	52	963	64	841	679	955	584	929	54	839	356	925	677	9	428	402	418	430	420	461	468	426
498	915	459	306	293	363	273	878	618	32	972	399	233	854	358	652	360	769	332	346	179	488	731	45	337	534	195	182	52	962	64	841	679	956	586	929	54	839	357	925	677	9	429	402	418	430	421	462	468	426
499	915	459	306	295	362	274	878	619	33	972	399	234	854	358	651	360	768	333	346	179	488	732	45	338	534	194	182	52	962	64	841	679	956	586	929	54	839	357	925	677	8	429	402	418	430	422	462	468	426
498	914	460	305	294	362	274	878	619	32	971	399	234	855	358	652	360	768	333	346	179	488	733	44	338	533	194	181	52	962	65	842	679	956	586	932	55	839	357	925	678	7	429	402	418	430	422	462	468	426
499	914	460	305	294	362	274	878	617	34	971	399	233	853	358	652	361	768	332	347	179	488	733	44	338	533	194	182	53	963	64	843	679	956	587	929	55	839	357	926	678	7	429	402	418	430	422	462	469	427
499	914	461	304	295	361	273	878	618	33	971	399	233	854	357	652	361	768	332	347	178	488	731	45	337	533	193	183	53	963	64	843	679	956	586	930	55	840	358	926	675	7	429	402	419	430	422	462	469	427
498	916	461	304	294	361	273	878	619	32	972	399	234	854	358	652	362	769	333	347	179	487	732	45	337	534	192	183	53	963	65	842	679	956	588	931	55	840	358	926	675	7	431	402	420	430	422	462	468	425
498	916	459	304	294	361	274	878	618	32	972	399	234	854	358	652	362	769	332	347	179	487	732	46	337	532	193	182	54	963	66	843	680	956	588	932	55	840	357	926	676	8	431	402	420	430	421	462	468	425
499	915	459	305	295	361	274	878	619	32	972	399	235	854	360	653	362	769	332	347	179	487	733	45	338	531	193	183	54	963	66	843	680	956	589	934	56	840	357	926	675	9	431	402	420	430	421	462	468	425
499	915	460	305	294	361	275	879	619	32	972	398	235	854	359	653	362	770	333	347	179	488	733	45	339	531	192	183	54	963	66	843	680	956	587	928	56	840	358	927	676	9	431	402	421	430	421	462	468	425
498	915	460	305	295	361	274	882	619	32	972	398	236	855	359	653	363	770	333	348	180	488	732	45	339	531	194	182	55	963	67	844	680	956	588	929	56	840	358	927	677	9	431	402	421	430	421	462	468	425
498	915	461	304	294	361	273	883	620	32	972	399	236	856	360	653	363	770	333	347	180	488	733	45	338	532	194	182	55	963	67	844	680	957	588	928	56	840	358	927	677	9	431	402	421	430	421	462	467	424
498	914	460	303	295	361	275	883	619	34	972	399	236	856	360	653	363	770	333	347	180	488	733	44	339	532	196	181	55	963	66	844	680	957	587	928	56	841	358	927	677	9	431	402	421	430	422	462	468	424
498	915	459	305	295	361	272	881	620	32	973	400	236	856	360	654	363	770	333	347	180	488	734	44	340	533	195	181	55	963	67	843	680	957	589	929	56	841	358	927	676	9	431	402	421	430	422	462	469	426
498	916	460	304	294	360	274	883	620	32	973	400	236	856	360	652	362	770	333	348	179	488	733	45	341	532	195	183	55	963	67	843	681	957	587	929	57	841	358	927	676	9	431	402	421	430	422	462	470	426
498	915	460	303	295	360	274	881	620	32	973	399	236	856	360	652	363	769	333	348	180	488	734	45	342	532	195	183	54	963	67	844	681	957	588	931	56	842	359	927	678	8	431	402	422	430	422	462	470	426
498	914	460	302	294	361	274	882	621	38	973	399	236	856	361	652	362	770	333	348	180	488	733	46	342	532	195	184	54	963	67	844	680	956	590	932	55	842	359	927	679	7	433	402	422	430	422	462	471	426
498	915	459	304	295	360	273	884	620	34	973	399	236	857	360	653	363	770	334	348	180	488	732	45	342	534	195	183	54	964	67	844	680	956	590	933	56	843	359	927	683	6	433	402	422	430	422	462	471	426
498	915	460	304	295	360	276	882	619	34	973	399	235	857	360	653	364	772	333	349	180	489	732	46	342	533	194	184	55	964	67	844	680	957	591	932	56	843	359	927	679	8	433	402	422	430	422	463	471	426
498	915	460	303	294	360
498	915	460	303	294	360
498	915	459	302	295	361
498	915	458	304	294	360
498	914	461	303	295	360
498	915	461	303	294	360
498	914	461	302	295	360
499	915	461	302	294	361
498	914	460	302	296	360
499	916	461	302	296	360
499	915	461	302	295	361
497	916	460	303	296	361
498	915	460	303	296	360
498	915	461	302	296	361
498	916	461	301	296	362
498	916	462	300	297	360
498	916	461	302	297	360
498	915	462	303	296	360
501	914	462	301	297	361
500	915	462	300	297	361
500	915	462	301	295	361
500	915	462	301	297	360
500	915	462	302	296	361
500	915	463	300	296	361
501	916	463	299	296	363
500	916	463	299	298	362
500	918	463	301	299	361
501	916	463	301	298	361
500	917	464	301	298	361
500	917	464	300	298	361
500	916	464	300	299	362
500	917	463	302	297	361
500	918	463	301	297	362
500	918	464	301	297	362
501	917	463	301	297	362
501	917	463	301	298	363
501	918	464	301	297	363
502	917	463	301	298	362
502	917	464	301	298	362
502	917	465	300	299	362
502	917	463	303	297	362
502	917	463	303	299	362
502	917	464	303	298	362
502	917	463	303	298	362
503	918	464	302	299	362
503	917	463	303	299	361
504	917	463	303	299	362
504	917	464	303	299	364
504	917	464	303	300	363
504	917	464	303	300	362
503	918	464	303	300	363
504	916	465	303	299	364
504	917	465	303	300	364
504	917	465	303	299	364
504	918	464	303	300	364
504	918	464	304	299	365
504	918	464	305	299	365
504	919	465	305	299	365
504	919	465	305	299	365
505	920	464	306	299	365
[truncated: 50 more columns]

## Sheet: Figure 2l
Chemotaxis velocity
		PAMSe nanomotors+chemokine gradient	PMSe non-nanomotors+chemokine gradient	PAMSe nanomotors+chemokine-free gradient
	Sample1	6.4528	3.71186	0.70385
	Sample2	7.32537	2.3079	1.56116
	Sample3	7.51227	2.74529	1.43427
	Sample4	7.4424	2.41696	1.54113
	Sample5	6.95191	2.35846	1.2312
	Sample6	6.6412	2.25774	1.56933
	Sample7	6.28832	2.38304	1.20587
	Sample8	6.76769	2.05383	1.33971
	Sample9	6.64224	2.05907	1.62276
	Sample10	6.24132	2.27886	0.85802
	Sample11	6.24132	2.6832	1.24253
	Sample12	6.76865	3.20713	0.88482
	Sample13	6.6862	2.4266	0.91483
	Sample14	6.74521	1.76653	1.30982
	Sample15	7.02185	2.10384	1.27224
	Sample16	6.97037	3.04309	1.52936
	Sample17	6.49855	2.69528	1.57501
	Sample18	6.94194	2.53336	1.59602
	Sample19	6.57928	1.33804	0.84659
	Sample20	6.70027	2.19657	1.3123
	Sample21	6.61006	2.09145	0.44011
	Sample22	6.97759	3.02737	0.86556
	Sample23	6.75505	2.72182	1.09114
	Sample24	6.43023	2.42526	0.74668
	Sample25	6.62985	1.86548	1.90031
	Sample26	6.88367	1.20974	1.7717
	Sample27	6.24766	3.58033	1.60629
	Sample28	6.49245	2.75194	1.42618
	Sample29	6.28757	1.83021	1.14879
	Sample30	5.53379	1.99994	1.65975
	Sample31	6.65467	3.0684	1.72313
	Sample32	7.11903	2.52975	1.63535
	Sample33	5.59015	2.17034	1.08517
	Sample34	7.20881	2.26501	1.11471
	Sample35	6.01369	1.81863	1.38281
	Sample36	6.6349	1.75604	1.04359
	Sample37	6.85547	0.54557	1.18275
	Sample38	7.52221	1.92989	0.87791
	Sample39	6.39607	2.43362	1.17379
	Sample40	6.7751	2.70694	1.57179
	Sample41	6.01389	2.9292	1.61335
	Sample42	6.62249	1.50379	1.51402
	Sample43	7.14968	2.27743	1.07105
	Sample44	6.77953	2.67008	1.03617
	Sample45	7.41217	1.70035	1.175
	Sample46	7.29641	2.34724	0.82052
	Sample47	6.15187	3.05501	1.22259
	Sample48	7.61942	3.12024	1.14152
	Sample49	6.92226	2.48603	1.01958
	Sample50	6.14226	2.30156	2.48848

## Sheet: Figure 2m
chemotactic index
		PAMSe nanomotors+chemokine gradient	PMSe non-nanomotors+chemokine gradient	PAMSe nanomotors+chemokine-free gradient
	Sample1	0.7257	0.38267	0.17199
	Sample2	0.57285	0.44723	0.36025
	Sample3	0.51493	0.48617	0.27991
	Sample4	0.45534	0.29712	0.30366
	Sample5	0.39328	0.55182	0.22153
	Sample6	0.35136	0.33433	0.3879
	Sample7	0.64715	0.30394	0.34358
	Sample8	0.64715	0.32321	0.46265
	Sample9	0.55649	0.24901	0.35008
	Sample10	0.59701	0.29761	0.1858
	Sample11	0.61968	0.30348	0.46085
	Sample12	0.72292	0.3816	0.25506
	Sample13	0.75698	0.29463	0.27887
	Sample14	0.47873	0.36441	0.38517
	Sample15	0.71422	0.27848	0.47744
	Sample16	0.63324	0.57138	0.40028
	Sample17	0.65281	0.56763	0.43457
	Sample18	0.77662	0.35929	0.29289
	Sample19	0.70639	0.4807	0.19085
	Sample20	0.53847	0.40242	0.38374
	Sample21	0.70985	0.3494	0.39617
	Sample22	0.61612	0.24979	0.10022
	Sample23	0.75862	0.38797	0.37399
	Sample24	0.80271	0.65266	0.3536
	Sample25	0.69564	0.69716	0.44164
	Sample26	0.36779	0.40155	0.5844
	Sample27	0.3948	0.81016	0.72588
	Sample28	0.51667	0.74234	0.63603
	Sample29	0.57371	0.56361	0.63692
	Sample30	0.28794	0.70261	0.72061
	Sample31	0.7218	0.79587	0.61346
	Sample32	0.46012	0.45939	0.56339
	Sample33	0.37973	0.65759	0.42638
	Sample34	0.46292	0.77167	0.58053
	Sample35	0.75665	0.84633	0.75038
	Sample36	0.43302	0.84348	0.66219
	Sample37	0.42856	0.27416	0.59723
	Sample38	0.33699	0.75432	0.45651
	Sample39	0.54601	0.76975	0.50801
	Sample40	0.55615	0.61097	0.61055
	Sample41	0.53081	0.64327	0.61087
	Sample42	0.83868	0.56106	0.35072
	Sample43	0.49036	0.69144	0.53677
	Sample44	0.4278	0.74307	0.70812
	Sample45	0.60285	0.33384	0.53778
	Sample46	0.38046	0.64835	0.68255
	Sample47	0.88336	0.68407	0.76753
	Sample48	0.6137	0.82604	0.76878
	Sample49	0.68426	0.4629	0.58251
	Sample50	0.69392	0.4461	0.66471

[truncated: 38 more sheets: Figure 3d, Figure 3h, Figure 4 c, Figure 4 e, Figure 4 f, Figure 4 g, Figure 4 i, Figure 4 j, Figure 5c,5e,5g,5h, Figure 5j, Figure 5k, Figure 5l, Figure 6 b, Figure 6 c, Figure 6 f, Figure 6 g, Figure 6h, Figure 7b,7d,7e,7f, 7g, Figure 7h, 7i, Figure 8d, 8e,8f,8g …]
